# Supplementary material for: Single-molecule fluorescence microscopy reveals regulatory mechanisms of MYO7A-driven cargo transport in stereocilia of live inner ear hair cells
Source: Nat Commun. 2025 Sep 1;16:8149. doi: 10.1038/s41467-025-63102-0 (PMC12402077; doi:10.1038/s41467-025-63102-0)
Supplement: Supplementary file 16 — Source Data [file 41467_2025_63102_MOESM16_ESM.xlsx]

## Sheet: Figure 1
Figure 1c						Figure 1d
Histogram			GMM			Average of puncta				Simulated PSF
center	density		x	y		X	Mean	SD		x_um	y_psf
25	0		0	1.66e-05		-0.71175	0.003096	0.002877		-2.38	0.000244
75	0		0.1	1.66e-05		-0.71013	0.003819	0.002378		-2.37	0.000228
125	0		0.2	1.66e-05		-0.7085	0.004544	0.001967		-2.36	0.00021
175	0.000449		0.3	1.67e-05		-0.70687	0.005271	0.001696		-2.35	0.000189
225	0.000225		0.4	1.67e-05		-0.70525	0.006	0.00162		-2.34	0.000166
275	0.001124		0.5	1.67e-05		-0.70363	0.006731	0.001751		-2.33	0.000142
325	0.001798		0.6	1.68e-05		-0.702	0.007465	0.00204		-2.32	0.000118
375	0.000899		0.7	1.68e-05		-0.70038	0.008201	0.002421		-2.31	9.42e-05
425	0.001348		0.8	1.68e-05		-0.69875	0.008939	0.002851		-2.3	7.12e-05
475	0.000899		0.9	1.69e-05		-0.69713	0.009679	0.003304		-2.29	5.01e-05
525	0.001348		1	1.69e-05		-0.6955	0.010421	0.003768		-2.28	3.21e-05
575	0.000449		1.1	1.69e-05		-0.69387	0.011166	0.004236		-2.27	1.81e-05
625	0.000674		1.2	1.7e-05		-0.69225	0.011913	0.004701		-2.26	7.14e-06
675	0.000674		1.3	1.7e-05		-0.69063	0.012662	0.005163		-2.25	1.14e-06
725	0.000674		1.4	1.7e-05		-0.689	0.01006	0.008126		-2.24	0
775	0.000449		1.5	1.7e-05		-0.68738	0.010737	0.008461		-2.23	4.14e-06
825	0.000674		1.6	1.71e-05		-0.68575	0.011418	0.008796		-2.22	1.31e-05
875	0.000449		1.7	1.71e-05		-0.68413	0.012102	0.009131		-2.21	2.81e-05
925	0.000899		1.8	1.71e-05		-0.6825	0.012789	0.009465		-2.2	4.71e-05
975	0.001124		1.9	1.72e-05		-0.68087	0.013479	0.009796		-2.19	7.12e-05
1025	0.000899		2	1.72e-05		-0.67925	0.014172	0.010126		-2.18	9.92e-05
1075	0.000449		2.1	1.72e-05		-0.67763	0.014868	0.010453		-2.17	0.000131
1125	0.000225		2.2	1.73e-05		-0.676	0.015567	0.010777		-2.16	0.000164
1175	0.000449		2.3	1.73e-05		-0.67438	0.016269	0.011099		-2.15	0.0002
1225	0		2.4	1.73e-05		-0.67275	0.016974	0.011417		-2.14	0.000236
1275	0.000674		2.5	1.74e-05		-0.67113	0.017682	0.011733		-2.13	0.000272
1325	0.000449		2.6	1.74e-05		-0.6695	0.018393	0.012045		-2.12	0.000307
1375	0.000225		2.7	1.74e-05		-0.66787	0.019108	0.012355		-2.11	0.000339
1425	0.000225		2.8	1.75e-05		-0.66625	0.019825	0.012663		-2.1	0.000368
1475	0		2.9	1.75e-05		-0.66463	0.020545	0.012968		-2.09	0.000393
1525	0		3	1.75e-05		-0.663	0.054341	0.07484		-2.08	0.000412
1575	0.000449		3.1	1.76e-05		-0.66138	0.05513	0.075019		-2.07	0.000426
1625	0		3.2	1.76e-05		-0.65975	0.055919	0.07519		-2.06	0.000434
1675	0.000449		3.3	1.76e-05		-0.65813	0.056707	0.075356		-2.05	0.000435
1725	0		3.4	1.77e-05		-0.6565	0.057496	0.075515		-2.04	0.00043
1775	0		3.5	1.77e-05		-0.65488	0.058284	0.075669		-2.03	0.000418
1825	0		3.6	1.77e-05		-0.65325	0.059073	0.075816		-2.02	0.0004
1875	0.000225		3.7	1.78e-05		-0.65163	0.059861	0.075957		-2.01	0.000376
1925	0		3.8	1.78e-05		-0.65	0.072668	0.074153		-2	0.000347
1975	0		3.9	1.78e-05		-0.64838	0.073534	0.074335		-1.99	0.000313
2025	0		4	1.79e-05		-0.64675	0.074396	0.074508		-1.98	0.000276
2075	0		4.1	1.79e-05		-0.64513	0.075254	0.074673		-1.97	0.000237
2125	0.000225		4.2	1.8e-05		-0.6435	0.076107	0.074829		-1.96	0.000197
2175	0		4.3	1.8e-05		-0.64188	0.076957	0.074977		-1.95	0.000158
2225	0.000225		4.4	1.8e-05		-0.64025	0.077801	0.075116		-1.94	0.00012
2275	0		4.5	1.81e-05		-0.63863	0.176158	0.266991		-1.93	8.62e-05
2325	0		4.6	1.81e-05		-0.637	0.176541	0.265859		-1.92	5.61e-05
2375	0		4.7	1.81e-05		-0.63538	0.17692	0.264729		-1.91	3.11e-05
2425	0		4.8	1.82e-05		-0.63375	0.177296	0.263602		-1.9	1.31e-05
2475	0		4.9	1.82e-05		-0.63212	0.17767	0.262476		-1.89	3.14e-06
2525	0		5	1.82e-05		-0.6305	0.17804	0.261353		-1.88	1.43e-07
2575	0		5.1	1.83e-05		-0.62888	0.162327	0.245184		-1.87	7.14e-06
2625	0		5.2	1.83e-05		-0.62725	0.1624	0.244321		-1.86	2.21e-05
2675	0		5.3	1.83e-05		-0.62563	0.162476	0.243462		-1.85	4.71e-05
2725	0		5.4	1.84e-05		-0.624	0.147441	0.231421		-1.84	8.02e-05
2775	0		5.5	1.84e-05		-0.62238	0.147396	0.230713		-1.83	0.000121
2825	0		5.6	1.84e-05		-0.62075	0.147355	0.230008		-1.82	0.000169
2875	0		5.7	1.85e-05		-0.61912	0.147319	0.229304		-1.81	0.000223
2925	0.000225		5.8	1.85e-05		-0.6175	0.147287	0.228604		-1.8	0.000282
2975	0		5.9	1.85e-05		-0.61588	0.14726	0.227905		-1.79	0.000345
3025	0.000225		6	1.86e-05		-0.61425	0.147237	0.227208		-1.78	0.000408
3075	0		6.1	1.86e-05		-0.61263	0.147219	0.226513		-1.77	0.000472
3125	0		6.2	1.86e-05		-0.611	0.147206	0.22582		-1.76	0.000534
3175	0		6.3	1.87e-05		-0.60938	0.147197	0.225129		-1.75	0.000593
3225	0		6.4	1.87e-05		-0.60775	0.147192	0.224439		-1.74	0.000645
3275	0		6.5	1.88e-05		-0.60613	0.147192	0.22375		-1.73	0.000691
3325	0		6.6	1.88e-05		-0.6045	0.147197	0.223063		-1.72	0.000729
3375	0		6.7	1.88e-05		-0.60288	0.147206	0.222377		-1.71	0.000756
3425	0		6.8	1.89e-05		-0.60125	0.14722	0.221692		-1.7	0.000773
3475	0		6.9	1.89e-05		-0.59963	0.147238	0.221008		-1.69	0.000778
3525	0		7	1.89e-05		-0.598	0.147261	0.220324		-1.68	0.000772
3575	0		7.1	1.9e-05		-0.59638	0.13256	0.212254		-1.67	0.000753
3625	0		7.2	1.9e-05		-0.59475	0.13265	0.211586		-1.66	0.000723
3675	0		7.3	1.9e-05		-0.59313	0.132746	0.210918		-1.65	0.000683
3725	0		7.4	1.91e-05		-0.5915	0.132849	0.210249		-1.64	0.000632
3775	0.000225		7.5	1.91e-05		-0.58988	0.132958	0.20958		-1.63	0.000574
			7.6	1.92e-05		-0.58825	0.133074	0.208909		-1.62	0.000509
			7.7	1.92e-05		-0.58663	0.121189	0.201525		-1.61	0.00044
			7.8	1.92e-05		-0.585	0.121291	0.200917		-1.6	0.000368
			7.9	1.93e-05		-0.58338	0.1214	0.200308		-1.59	0.000296
			8	1.93e-05		-0.58175	0.121516	0.199698		-1.58	0.000227
			8.1	1.93e-05		-0.58013	0.121638	0.199086		-1.57	0.000164
			8.2	1.94e-05		-0.5785	0.121768	0.198474		-1.56	0.000107
			8.3	1.94e-05		-0.57688	0.121904	0.19786		-1.55	6.11e-05
			8.4	1.94e-05		-0.57525	0.122048	0.197245		-1.54	2.71e-05
			8.5	1.95e-05		-0.57362	0.122198	0.196629		-1.53	6.14e-06
			8.6	1.95e-05		-0.572	0.122356	0.196011		-1.52	1.14e-06
			8.7	1.96e-05		-0.57038	0.12252	0.195393		-1.51	1.31e-05
			8.8	1.96e-05		-0.56875	0.122691	0.194773		-1.5	4.11e-05
			8.9	1.96e-05		-0.56713	0.12287	0.194152		-1.49	8.72e-05
			9	1.97e-05		-0.5655	0.123055	0.193529		-1.48	0.00015
			9.1	1.97e-05		-0.56388	0.123247	0.192906		-1.47	0.000228
			9.2	1.97e-05		-0.56225	0.123446	0.192281		-1.46	0.000322
			9.3	1.98e-05		-0.56062	0.123653	0.191656		-1.45	0.000428
			9.4	1.98e-05		-0.559	0.123866	0.191029		-1.44	0.000544
			9.5	1.99e-05		-0.55738	0.124086	0.190401		-1.43	0.000668
			9.6	1.99e-05		-0.55575	0.124311	0.189772		-1.42	0.000797
			9.7	1.99e-05		-0.55413	0.124539	0.189142		-1.41	0.000927
			9.8	2e-05		-0.5525	0.124771	0.18851		-1.4	0.001054
			9.9	2e-05		-0.55088	0.125005	0.187876		-1.39	0.001176
			10	2e-05		-0.54925	0.125243	0.187241		-1.38	0.001288
			10.1	2.01e-05		-0.54763	0.125484	0.186604		-1.37	0.001387
			10.2	2.01e-05		-0.546	0.125728	0.185965		-1.36	0.00147
			10.3	2.02e-05		-0.54437	0.125975	0.185325		-1.35	0.001534
			10.4	2.02e-05		-0.54275	0.126225	0.184682		-1.34	0.001577
			10.5	2.02e-05		-0.54113	0.126479	0.184038		-1.33	0.001597
			10.6	2.03e-05		-0.5395	0.126735	0.183391		-1.32	0.001594
			10.7	2.03e-05		-0.53788	0.126995	0.182743		-1.31	0.001565
			10.8	2.04e-05		-0.53625	0.127258	0.182092		-1.3	0.001513
			10.9	2.04e-05		-0.53463	0.127524	0.18144		-1.29	0.001438
			11	2.04e-05		-0.533	0.127793	0.180785		-1.28	0.001341
			11.1	2.05e-05		-0.53137	0.128065	0.180129		-1.27	0.001226
			11.2	2.05e-05		-0.52975	0.128341	0.17947		-1.26	0.001095
			11.3	2.06e-05		-0.52813	0.12862	0.17881		-1.25	0.000954
			11.4	2.06e-05		-0.5265	0.128901	0.178147		-1.24	0.000805
			11.5	2.06e-05		-0.52488	0.129186	0.177482		-1.23	0.000655
			11.6	2.07e-05		-0.52325	0.129474	0.176816		-1.22	0.000508
			11.7	2.07e-05		-0.52163	0.129765	0.176148		-1.21	0.000371
			11.8	2.07e-05		-0.52	0.13006	0.175478		-1.2	0.000248
			11.9	2.08e-05		-0.51838	0.130357	0.174806		-1.19	0.000145
			12	2.08e-05		-0.51675	0.130658	0.174132		-1.18	6.72e-05
			12.1	2.09e-05		-0.51513	0.130962	0.173457		-1.17	1.91e-05
			12.2	2.09e-05		-0.5135	0.131269	0.17278		-1.16	4.14e-06
			12.3	2.09e-05		-0.51188	0.131579	0.172102		-1.15	2.61e-05
			12.4	2.1e-05		-0.51025	0.131892	0.171422		-1.14	8.72e-05
			12.5	2.1e-05		-0.50863	0.132208	0.170742		-1.13	0.000188
			12.6	2.11e-05		-0.507	0.132528	0.17006		-1.12	0.00033
			12.7	2.11e-05		-0.50538	0.13285	0.169377		-1.11	0.000511
			12.8	2.11e-05		-0.50375	0.133176	0.168694		-1.1	0.000729
			12.9	2.12e-05		-0.50213	0.133505	0.168009		-1.09	0.000981
			13	2.12e-05		-0.5005	0.133837	0.167324		-1.08	0.001261
			13.1	2.13e-05		-0.49888	0.134172	0.166639		-1.07	0.001564
			13.2	2.13e-05		-0.49725	0.134511	0.165954		-1.06	0.001883
			13.3	2.13e-05		-0.49563	0.134852	0.165269		-1.05	0.002211
			13.4	2.14e-05		-0.494	0.135197	0.164584		-1.04	0.002539
			13.5	2.14e-05		-0.49238	0.135546	0.163898		-1.03	0.002859
			13.6	2.15e-05		-0.49075	0.135902	0.163212		-1.02	0.003162
			13.7	2.15e-05		-0.48913	0.136263	0.162526		-1.01	0.003438
			13.8	2.16e-05		-0.4875	0.136631	0.161839		-1	0.00368
			13.9	2.16e-05		-0.48588	0.137004	0.161152		-0.99	0.003879
			14	2.16e-05		-0.48425	0.137384	0.160465		-0.98	0.004029
			14.1	2.17e-05		-0.48262	0.13777	0.159779		-0.97	0.004123
			14.2	2.17e-05		-0.481	0.138162	0.159094		-0.96	0.004156
			14.3	2.18e-05		-0.47938	0.13856	0.15841		-0.95	0.004127
			14.4	2.18e-05		-0.47775	0.138964	0.157727		-0.94	0.004034
			14.5	2.18e-05		-0.47612	0.139374	0.157047		-0.93	0.003878
			14.6	2.19e-05		-0.4745	0.13979	0.156368		-0.92	0.003662
			14.7	2.19e-05		-0.47288	0.140213	0.155693		-0.91	0.00339
			14.8	2.2e-05		-0.47125	0.140641	0.15502		-0.9	0.003069
			14.9	2.2e-05		-0.46962	0.141076	0.154351		-0.89	0.002711
			15	2.2e-05		-0.468	0.141516	0.153686		-0.88	0.002325
			15.1	2.21e-05		-0.46638	0.141967	0.153021		-0.87	0.001924
			15.2	2.21e-05		-0.46475	0.142431	0.152356		-0.86	0.001524
			15.3	2.22e-05		-0.46312	0.142909	0.151688		-0.85	0.001138
			15.4	2.22e-05		-0.4615	0.143402	0.151019		-0.84	0.000784
			15.5	2.23e-05		-0.45988	0.143907	0.150348		-0.83	0.000478
			15.6	2.23e-05		-0.45825	0.144427	0.149677		-0.82	0.000237
			15.7	2.23e-05		-0.45662	0.144961	0.149005		-0.81	7.82e-05
			15.8	2.24e-05		-0.455	0.145508	0.148332		-0.8	1.41e-05
			15.9	2.24e-05		-0.45338	0.14607	0.147659		-0.79	6.11e-05
			16	2.25e-05		-0.45175	0.146645	0.146986		-0.78	0.000229
			16.1	2.25e-05		-0.45012	0.147234	0.146313		-0.77	0.000527
			16.2	2.26e-05		-0.4485	0.147837	0.14564		-0.76	0.000962
			16.3	2.26e-05		-0.44688	0.148453	0.144969		-0.75	0.001535
			16.4	2.26e-05		-0.44525	0.149084	0.144299		-0.74	0.002247
			16.5	2.27e-05		-0.44362	0.149729	0.143631		-0.73	0.003093
			16.6	2.27e-05		-0.442	0.150389	0.142965		-0.72	0.004062
			16.7	2.28e-05		-0.44038	0.151064	0.142302		-0.71	0.005142
			16.8	2.28e-05		-0.43875	0.151754	0.141641		-0.7	0.006315
			16.9	2.29e-05		-0.43713	0.152459	0.140984		-0.69	0.007561
			17	2.29e-05		-0.4355	0.15318	0.140331		-0.68	0.008854
			17.1	2.29e-05		-0.43388	0.153915	0.139683		-0.67	0.010166
			17.2	2.3e-05		-0.43225	0.154666	0.13904		-0.66	0.011466
			17.3	2.3e-05		-0.43063	0.155432	0.138403		-0.65	0.012723
			17.4	2.31e-05		-0.429	0.156212	0.137773		-0.64	0.013901
			17.5	2.31e-05		-0.42738	0.157008	0.13715		-0.63	0.014965
			17.6	2.32e-05		-0.42575	0.157819	0.136535		-0.62	0.015882
			17.7	2.32e-05		-0.42413	0.158645	0.135928		-0.61	0.016619
			17.8	2.32e-05		-0.4225	0.159486	0.135332		-0.6	0.017148
			17.9	2.33e-05		-0.42088	0.160343	0.134745		-0.59	0.017442
			18	2.33e-05		-0.41925	0.161214	0.13417		-0.58	0.017481
			18.1	2.34e-05		-0.41762	0.162103	0.133607		-0.57	0.01725
			18.2	2.34e-05		-0.416	0.163013	0.13306		-0.56	0.016743
			18.3	2.35e-05		-0.41438	0.163945	0.132527		-0.55	0.01596
			18.4	2.35e-05		-0.41275	0.164897	0.132012		-0.54	0.014913
			18.5	2.36e-05		-0.41112	0.16587	0.131513		-0.53	0.013623
			18.6	2.36e-05		-0.4095	0.166864	0.131031		-0.52	0.012121
			18.7	2.36e-05		-0.40788	0.167879	0.130568		-0.51	0.01045
			18.8	2.37e-05		-0.40625	0.168916	0.130125		-0.5	0.008667
			18.9	2.37e-05		-0.40462	0.169978	0.129695		-0.49	0.006839
			19	2.38e-05		-0.403	0.171073	0.129273		-0.48	0.005046
			19.1	2.38e-05		-0.40138	0.172199	0.128859		-0.47	0.003379
			19.2	2.39e-05		-0.39975	0.173358	0.128451		-0.46	0.001939
			19.3	2.39e-05		-0.39813	0.174548	0.128051		-0.45	0.000841
			19.4	2.4e-05		-0.3965	0.175771	0.127657		-0.44	0.000206
			19.5	2.4e-05		-0.39488	0.177025	0.12727		-0.43	0.000166
			19.6	2.41e-05		-0.39325	0.178317	0.126898		-0.42	0.000857
			19.7	2.41e-05		-0.39163	0.179652	0.126549		-0.41	0.002421
			19.8	2.41e-05		-0.39	0.18103	0.126223		-0.4	0.005004
			19.9	2.42e-05		-0.38837	0.182451	0.12592		-0.39	0.008751
			20	2.42e-05		-0.38675	0.183915	0.125639		-0.38	0.013807
			20.1	2.43e-05		-0.38512	0.185422	0.125379		-0.37	0.020311
			20.2	2.43e-05		-0.3835	0.18697	0.125139		-0.36	0.028399
			20.3	2.44e-05		-0.38187	0.188558	0.12492		-0.35	0.038197
			20.4	2.44e-05		-0.38025	0.190186	0.12472		-0.34	0.049818
			20.5	2.45e-05		-0.37863	0.191854	0.124538		-0.33	0.063363
			20.6	2.45e-05		-0.377	0.193562	0.124373		-0.32	0.078916
			20.7	2.46e-05		-0.37538	0.19531	0.124225		-0.31	0.096544
			20.8	2.46e-05		-0.37375	0.197099	0.124094		-0.3	0.116292
			20.9	2.47e-05		-0.37213	0.198927	0.123978		-0.29	0.138182
			21	2.47e-05		-0.3705	0.200796	0.123877		-0.28	0.162214
			21.1	2.47e-05		-0.36888	0.202705	0.12379		-0.27	0.188362
			21.2	2.48e-05		-0.36725	0.204654	0.123716		-0.26	0.216572
			21.3	2.48e-05		-0.36563	0.206643	0.123656		-0.25	0.246767
			21.4	2.49e-05		-0.364	0.208672	0.123608		-0.24	0.278836
			21.5	2.49e-05		-0.36238	0.210741	0.123571		-0.23	0.312648
			21.6	2.5e-05		-0.36075	0.212851	0.123546		-0.22	0.348041
			21.7	2.5e-05		-0.35913	0.215001	0.123532		-0.21	0.38483
			21.8	2.51e-05		-0.3575	0.217191	0.123527		-0.2	0.4228
			21.9	2.51e-05		-0.35588	0.219421	0.123532		-0.19	0.46172
			22	2.52e-05		-0.35425	0.221691	0.123546		-0.18	0.501333
			22.1	2.52e-05		-0.35263	0.224001	0.123568		-0.17	0.541368
			22.2	2.53e-05		-0.351	0.226351	0.123598		-0.16	0.581535
			22.3	2.53e-05		-0.34938	0.228739	0.123633		-0.15	0.621533
			22.4	2.54e-05		-0.34775	0.231165	0.123673		-0.14	0.661053
			22.5	2.54e-05		-0.34613	0.23363	0.123717		-0.13	0.699778
			22.6	2.55e-05		-0.3445	0.236133	0.123765		-0.12	0.737391
			22.7	2.55e-05		-0.34288	0.238674	0.123817		-0.11	0.773575
			22.8	2.55e-05		-0.34125	0.241256	0.123869		-0.1	0.80802
			22.9	2.56e-05		-0.33963	0.24388	0.123919		-0.09	0.840426
			23	2.56e-05		-0.338	0.246548	0.123967		-0.08	0.870505
			23.1	2.57e-05		-0.33638	0.249257	0.124011		-0.07	0.897986
			23.2	2.57e-05		-0.33475	0.25201	0.124052		-0.06	0.92262
			23.3	2.58e-05		-0.33313	0.254805	0.124089		-0.05	0.94418
			23.4	2.58e-05		-0.3315	0.257643	0.124122		-0.04	0.962466
			23.5	2.59e-05		-0.32988	0.260523	0.124149		-0.03	0.977305
			23.6	2.59e-05		-0.32825	0.263442	0.12417		-0.02	0.988562
			23.7	2.6e-05		-0.32663	0.266402	0.124184		-0.01	0.996132
			23.8	2.6e-05		-0.325	0.269401	0.124191		0	1
			23.9	2.61e-05		-0.32337	0.272441	0.124191		0.01	1
			24	2.61e-05		-0.32175	0.275521	0.124182		0.02	0.996132
			24.1	2.62e-05		-0.32013	0.278641	0.124166		0.03	0.988562
			24.2	2.62e-05		-0.3185	0.281801	0.124141		0.04	0.977305
			24.3	2.63e-05		-0.31687	0.285	0.124106		0.05	0.962466
			24.4	2.63e-05		-0.31525	0.28824	0.124063		0.06	0.94418
			24.5	2.64e-05		-0.31363	0.291521	0.12401		0.07	0.92262
			24.6	2.64e-05		-0.312	0.294841	0.123948		0.08	0.897986
			24.7	2.65e-05		-0.31037	0.298201	0.123875		0.09	0.870505
			24.8	2.65e-05		-0.30875	0.301601	0.123792		0.1	0.840426
			24.9	2.66e-05		-0.30713	0.305042	0.123699		0.11	0.80802
			25	2.66e-05		-0.3055	0.308522	0.123595		0.12	0.773575
			25.1	2.67e-05		-0.30387	0.312039	0.123482		0.13	0.737391
			25.2	2.67e-05		-0.30225	0.315589	0.12336		0.14	0.699778
			25.3	2.68e-05		-0.30063	0.319171	0.12323		0.15	0.661053
			25.4	2.68e-05		-0.299	0.322787	0.123089		0.16	0.621533
			25.5	2.69e-05		-0.29737	0.326435	0.122939		0.17	0.581535
			25.6	2.69e-05		-0.29575	0.330117	0.122778		0.18	0.541368
			25.7	2.7e-05		-0.29413	0.333831	0.122607		0.19	0.501333
			25.8	2.7e-05		-0.2925	0.337578	0.122423		0.2	0.46172
			25.9	2.71e-05		-0.29088	0.341358	0.122228		0.21	0.4228
			26	2.71e-05		-0.28925	0.345171	0.122021		0.22	0.38483
			26.1	2.72e-05		-0.28763	0.349017	0.121801		0.23	0.348041
			26.2	2.72e-05		-0.286	0.352895	0.121568		0.24	0.312648
			26.3	2.73e-05		-0.28438	0.356807	0.121321		0.25	0.278836
			26.4	2.73e-05		-0.28275	0.360751	0.121061		0.26	0.246767
			26.5	2.74e-05		-0.28113	0.364729	0.120786		0.27	0.216572
			26.6	2.74e-05		-0.2795	0.368739	0.120498		0.28	0.188362
			26.7	2.75e-05		-0.27788	0.372783	0.120195		0.29	0.162214
			26.8	2.75e-05		-0.27625	0.376861	0.119876		0.3	0.138182
			26.9	2.76e-05		-0.27463	0.380971	0.119543		0.31	0.116292
			27	2.76e-05		-0.273	0.385115	0.119194		0.32	0.096544
			27.1	2.77e-05		-0.27138	0.389293	0.11883		0.33	0.078916
			27.2	2.78e-05		-0.26975	0.393503	0.11845		0.34	0.063363
			27.3	2.78e-05		-0.26813	0.397747	0.118053		0.35	0.049818
			27.4	2.79e-05		-0.2665	0.402024	0.117641		0.36	0.038197
			27.5	2.79e-05		-0.26487	0.406335	0.117212		0.37	0.028399
			27.6	2.8e-05		-0.26325	0.410678	0.116767		0.38	0.020311
			27.7	2.8e-05		-0.26163	0.415055	0.116306		0.39	0.013807
			27.8	2.81e-05		-0.26	0.419466	0.115828		0.4	0.008751
			27.9	2.81e-05		-0.25837	0.423909	0.115333		0.41	0.005004
			28	2.82e-05		-0.25675	0.428386	0.114821		0.42	0.002421
			28.1	2.82e-05		-0.25513	0.432894	0.114294		0.43	0.000857
			28.2	2.83e-05		-0.2535	0.437431	0.113751		0.44	0.000166
			28.3	2.83e-05		-0.25187	0.441997	0.113194		0.45	0.000206
			28.4	2.84e-05		-0.25025	0.446593	0.112621		0.46	0.000841
			28.5	2.84e-05		-0.24862	0.451217	0.112034		0.47	0.001939
			28.6	2.85e-05		-0.247	0.45587	0.111432		0.48	0.003379
			28.7	2.85e-05		-0.24537	0.460552	0.110816		0.49	0.005046
			28.8	2.86e-05		-0.24375	0.465264	0.110185		0.5	0.006839
			28.9	2.86e-05		-0.24212	0.469999	0.10955		0.51	0.008667
			29	2.87e-05		-0.2405	0.474753	0.108923		0.52	0.01045
			29.1	2.88e-05		-0.23887	0.479525	0.108301		0.53	0.012121
			29.2	2.88e-05		-0.23725	0.484316	0.107686		0.54	0.013623
			29.3	2.89e-05		-0.23562	0.489125	0.107078		0.55	0.014913
			29.4	2.89e-05		-0.234	0.493953	0.106476		0.56	0.01596
			29.5	2.9e-05		-0.23237	0.4988	0.10588		0.57	0.016743
			29.6	2.9e-05		-0.23075	0.503659	0.105285		0.58	0.01725
			29.7	2.91e-05		-0.22912	0.508523	0.104686		0.59	0.017481
			29.8	2.91e-05		-0.2275	0.513393	0.104083		0.6	0.017442
			29.9	2.92e-05		-0.22587	0.518269	0.103476		0.61	0.017148
			30	2.92e-05		-0.22425	0.52315	0.102864		0.62	0.016619
			30.1	2.93e-05		-0.22262	0.528037	0.102249		0.63	0.015882
			30.2	2.94e-05		-0.221	0.532929	0.101627		0.64	0.014965
			30.3	2.94e-05		-0.21937	0.537823	0.100999		0.65	0.013901
			30.4	2.95e-05		-0.21775	0.542721	0.100364		0.66	0.012723
			30.5	2.95e-05		-0.21612	0.547621	0.099723		0.67	0.011466
			30.6	2.96e-05		-0.2145	0.552522	0.099077		0.68	0.010166
			30.7	2.96e-05		-0.21287	0.557424	0.098427		0.69	0.008854
			30.8	2.97e-05		-0.21125	0.562327	0.097773		0.7	0.007561
			30.9	2.97e-05		-0.20963	0.567232	0.097115		0.71	0.006315
			31	2.98e-05		-0.208	0.572137	0.096452		0.72	0.005142
			31.1	2.99e-05		-0.20638	0.577043	0.095786		0.73	0.004062
			31.2	2.99e-05		-0.20475	0.581951	0.095117		0.74	0.003093
			31.3	3e-05		-0.20313	0.58686	0.094444		0.75	0.002247
			31.4	3e-05		-0.2015	0.59177	0.093767		0.76	0.001535
			31.5	3.01e-05		-0.19988	0.596681	0.093089		0.77	0.000962
			31.6	3.01e-05		-0.19825	0.601593	0.092407		0.78	0.000527
			31.7	3.02e-05		-0.19663	0.606506	0.091724		0.79	0.000229
			31.8	3.02e-05		-0.195	0.61142	0.091039		0.8	6.11e-05
			31.9	3.03e-05		-0.19338	0.616336	0.090353		0.81	1.41e-05
			32	3.04e-05		-0.19175	0.621252	0.089666		0.82	7.82e-05
			32.1	3.04e-05		-0.19013	0.62617	0.088978		0.83	0.000237
			32.2	3.05e-05		-0.1885	0.631086	0.088288		0.84	0.000478
			32.3	3.05e-05		-0.18687	0.636	0.087591		0.85	0.000784
			32.4	3.06e-05		-0.18525	0.640912	0.08689		0.86	0.001138
			32.5	3.06e-05		-0.18362	0.64582	0.086183		0.87	0.001524
			32.6	3.07e-05		-0.182	0.650726	0.085472		0.88	0.001924
			32.7	3.08e-05		-0.18037	0.655629	0.084758		0.89	0.002325
			32.8	3.08e-05		-0.17875	0.660523	0.084046		0.9	0.002711
			32.9	3.09e-05		-0.17712	0.665402	0.083339		0.91	0.003069
			33	3.09e-05		-0.1755	0.670265	0.082638		0.92	0.00339
			33.1	3.1e-05		-0.17387	0.675113	0.081941		0.93	0.003662
			33.2	3.1e-05		-0.17225	0.679946	0.08125		0.94	0.003878
			33.3	3.11e-05		-0.17062	0.684764	0.080562		0.95	0.004034
			33.4	3.12e-05		-0.169	0.689566	0.079878		0.96	0.004127
			33.5	3.12e-05		-0.16737	0.694351	0.079196		0.97	0.004156
			33.6	3.13e-05		-0.16575	0.699116	0.078512		0.98	0.004123
			33.7	3.13e-05		-0.16412	0.70386	0.077828		0.99	0.004029
			33.8	3.14e-05		-0.1625	0.708585	0.077142		1	0.003879
			33.9	3.14e-05		-0.16087	0.71329	0.076453		1.01	0.00368
			34	3.15e-05		-0.15925	0.717975	0.075762		1.02	0.003438
			34.1	3.16e-05		-0.15762	0.72264	0.075068		1.03	0.003162
			34.2	3.16e-05		-0.156	0.727285	0.074371		1.04	0.002859
			34.3	3.17e-05		-0.15437	0.73191	0.07367		1.05	0.002539
			34.4	3.17e-05		-0.15275	0.736516	0.072964		1.06	0.002211
			34.5	3.18e-05		-0.15112	0.741101	0.072255		1.07	0.001883
			34.6	3.19e-05		-0.1495	0.745666	0.07154		1.08	0.001564
			34.7	3.19e-05		-0.14787	0.750211	0.070821		1.09	0.001261
			34.8	3.2e-05		-0.14625	0.754737	0.070096		1.1	0.000981
			34.9	3.2e-05		-0.14462	0.759242	0.069365		1.11	0.000729
			35	3.21e-05		-0.143	0.763728	0.068629		1.12	0.000511
			35.1	3.22e-05		-0.14137	0.768191	0.067885		1.13	0.00033
			35.2	3.22e-05		-0.13975	0.772631	0.067134		1.14	0.000188
			35.3	3.23e-05		-0.13812	0.777047	0.066374		1.15	8.72e-05
			35.4	3.23e-05		-0.1365	0.781439	0.065605		1.16	2.61e-05
			35.5	3.24e-05		-0.13487	0.785807	0.064827		1.17	4.14e-06
			35.6	3.25e-05		-0.13325	0.790151	0.06404		1.18	1.91e-05
			35.7	3.25e-05		-0.13162	0.794471	0.063243		1.19	6.72e-05
			35.8	3.26e-05		-0.13	0.798767	0.062437		1.2	0.000145
			35.9	3.26e-05		-0.12838	0.803039	0.061621		1.21	0.000248
			36	3.27e-05		-0.12675	0.807288	0.060796		1.22	0.000371
			36.1	3.28e-05		-0.12513	0.811512	0.05996		1.23	0.000508
			36.2	3.28e-05		-0.1235	0.815713	0.059114		1.24	0.000655
			36.3	3.29e-05		-0.12188	0.819889	0.058258		1.25	0.000805
			36.4	3.29e-05		-0.12025	0.824042	0.057392		1.26	0.000954
			36.5	3.3e-05		-0.11863	0.828166	0.056519		1.27	0.001095
			36.6	3.31e-05		-0.117	0.832258	0.05564		1.28	0.001226
			36.7	3.31e-05		-0.11537	0.836316	0.054757		1.29	0.001341
			36.8	3.32e-05		-0.11375	0.840342	0.053867		1.3	0.001438
			36.9	3.32e-05		-0.11212	0.844335	0.052971		1.31	0.001513
			37	3.33e-05		-0.1105	0.848295	0.052069		1.32	0.001565
			37.1	3.34e-05		-0.10887	0.852222	0.05116		1.33	0.001594
			37.2	3.34e-05		-0.10725	0.856116	0.050244		1.34	0.001597
			37.3	3.35e-05		-0.10562	0.859977	0.04932		1.35	0.001577
			37.4	3.36e-05		-0.104	0.863805	0.048389		1.36	0.001534
			37.5	3.36e-05		-0.10237	0.867601	0.047449		1.37	0.00147
			37.6	3.37e-05		-0.10075	0.871363	0.046501		1.38	0.001387
			37.7	3.37e-05		-0.09912	0.875093	0.045545		1.39	0.001288
			37.8	3.38e-05		-0.0975	0.87879	0.044581		1.4	0.001176
			37.9	3.39e-05		-0.09587	0.882454	0.043607		1.41	0.001054
			38	3.39e-05		-0.09425	0.886085	0.042625		1.42	0.000927
			38.1	3.4e-05		-0.09262	0.889679	0.041637		1.43	0.000797
			38.2	3.41e-05		-0.091	0.893232	0.040646		1.44	0.000668
			38.3	3.41e-05		-0.08937	0.896743	0.039653		1.45	0.000544
			38.4	3.42e-05		-0.08775	0.900214	0.038655		1.46	0.000428
			38.5	3.42e-05		-0.08612	0.903643	0.037654		1.47	0.000322
			38.6	3.43e-05		-0.0845	0.907031	0.036649		1.48	0.000228
			38.7	3.44e-05		-0.08287	0.910378	0.035638		1.49	0.00015
			38.8	3.44e-05		-0.08125	0.913683	0.034623		1.5	8.72e-05
			38.9	3.45e-05		-0.07962	0.916944	0.033608		1.51	4.11e-05
			39	3.46e-05		-0.078	0.920156	0.032597		1.52	1.31e-05
			39.1	3.46e-05		-0.07637	0.923319	0.031589		1.53	1.14e-06
			39.2	3.47e-05		-0.07475	0.926433	0.030584		1.54	6.14e-06
			39.3	3.48e-05		-0.07312	0.929499	0.029581		1.55	2.71e-05
			39.4	3.48e-05		-0.0715	0.932516	0.02858		1.56	6.11e-05
			39.5	3.49e-05		-0.06987	0.935484	0.02758		1.57	0.000107
			39.6	3.49e-05		-0.06825	0.938399	0.026579		1.58	0.000164
			39.7	3.5e-05		-0.06662	0.941257	0.025577		1.59	0.000227
			39.8	3.51e-05		-0.065	0.944058	0.024573		1.6	0.000296
			39.9	3.51e-05		-0.06337	0.946803	0.023566		1.61	0.000368
			40	3.52e-05		-0.06175	0.94949	0.022556		1.62	0.00044
			40.1	3.53e-05		-0.06013	0.952121	0.021543		1.63	0.000509
			40.2	3.53e-05		-0.0585	0.954693	0.020525		1.64	0.000574
			40.3	3.54e-05		-0.05687	0.957204	0.019503		1.65	0.000632
			40.4	3.55e-05		-0.05525	0.959655	0.018477		1.66	0.000683
			40.5	3.55e-05		-0.05363	0.962039	0.017462		1.67	0.000723
			40.6	3.56e-05		-0.052	0.964349	0.016475		1.68	0.000753
			40.7	3.57e-05		-0.05037	0.966586	0.015517		1.69	0.000772
			40.8	3.57e-05		-0.04875	0.96875	0.014588		1.7	0.000778
			40.9	3.58e-05		-0.04713	0.970839	0.013686		1.71	0.000773
			41	3.59e-05		-0.0455	0.972855	0.012812		1.72	0.000756
			41.1	3.59e-05		-0.04387	0.974798	0.011967		1.73	0.000729
			41.2	3.6e-05		-0.04225	0.976666	0.011149		1.74	0.000691
			41.3	3.61e-05		-0.04063	0.978462	0.01036		1.75	0.000645
			41.4	3.61e-05		-0.039	0.980183	0.009598		1.76	0.000593
			41.5	3.62e-05		-0.03737	0.981831	0.008863		1.77	0.000534
			41.6	3.63e-05		-0.03575	0.983406	0.008156		1.78	0.000472
			41.7	3.63e-05		-0.03412	0.984906	0.007476		1.79	0.000408
			41.8	3.64e-05		-0.0325	0.986334	0.006823		1.8	0.000345
			41.9	3.65e-05		-0.03087	0.987687	0.006197		1.81	0.000282
			42	3.65e-05		-0.02925	0.988967	0.005598		1.82	0.000223
			42.1	3.66e-05		-0.02762	0.990173	0.005025		1.83	0.000169
			42.2	3.67e-05		-0.026	0.991307	0.004479		1.84	0.000121
			42.3	3.67e-05		-0.02437	0.992369	0.003962		1.85	8.02e-05
			42.4	3.68e-05		-0.02275	0.993359	0.003472		1.86	4.71e-05
			42.5	3.69e-05		-0.02112	0.994276	0.003011		1.87	2.21e-05
			42.6	3.69e-05		-0.0195	0.995122	0.002576		1.88	7.14e-06
			42.7	3.7e-05		-0.01787	0.995896	0.002168		1.89	1.43e-07
			42.8	3.71e-05		-0.01625	0.996601	0.001791		1.9	3.14e-06
			42.9	3.71e-05		-0.01462	0.99724	0.001451		1.91	1.31e-05
			43	3.72e-05		-0.013	0.997813	0.001147		1.92	3.11e-05
			43.1	3.73e-05		-0.01137	0.99832	0.000879		1.93	5.61e-05
			43.2	3.73e-05		-0.00975	0.998761	0.000647		1.94	8.62e-05
			43.3	3.74e-05		-0.00812	0.999135	0.000451		1.95	0.00012
			43.4	3.75e-05		-0.0065	0.999443	0.00029		1.96	0.000158
			43.5	3.75e-05		-0.00487	0.999685	0.000166		1.97	0.000197
			43.6	3.76e-05		-0.00325	0.999858	7.67e-05		1.98	0.000237
			43.7	3.77e-05		-0.00162	0.999963	2.3e-05		1.99	0.000276
			43.8	3.78e-05		0	1	0		2	0.000313
			43.9	3.78e-05		0.001625	0.999969	2.32e-05		2.01	0.000347
			44	3.79e-05		0.00325	0.99987	7.74e-05		2.02	0.000376
			44.1	3.8e-05		0.004875	0.999703	0.000167		2.03	0.0004
			44.2	3.8e-05		0.0065	0.999467	0.000292		2.04	0.000418
			44.3	3.81e-05		0.008125	0.999164	0.000452		2.05	0.00043
			44.4	3.82e-05		0.00975	0.998793	0.000648		2.06	0.000435
			44.5	3.82e-05		0.011375	0.998353	0.00088		2.07	0.000434
			44.6	3.83e-05		0.013	0.997846	0.001148		2.08	0.000426
			44.7	3.84e-05		0.014625	0.99727	0.001451		2.09	0.000412
			44.8	3.85e-05		0.01625	0.996627	0.001789		2.1	0.000393
			44.9	3.85e-05		0.017875	0.995915	0.002164		2.11	0.000368
			45	3.86e-05		0.0195	0.995135	0.002573		2.12	0.000339
			45.1	3.87e-05		0.021125	0.994287	0.003019		2.13	0.000307
			45.2	3.87e-05		0.02275	0.993372	0.003501		2.14	0.000272
			45.3	3.88e-05		0.024375	0.992389	0.004018		2.15	0.000236
			45.4	3.89e-05		0.026	0.991338	0.004571		2.16	0.0002
			45.5	3.89e-05		0.027625	0.99022	0.005159		2.17	0.000164
			45.6	3.9e-05		0.02925	0.989034	0.005784		2.18	0.000131
			45.7	3.91e-05		0.030875	0.98778	0.006444		2.19	9.92e-05
			45.8	3.92e-05		0.0325	0.986459	0.007141		2.2	7.12e-05
			45.9	3.92e-05		0.034125	0.98507	0.007873		2.21	4.71e-05
			46	3.93e-05		0.03575	0.983613	0.00864		2.22	2.81e-05
			46.1	3.94e-05		0.037375	0.982088	0.009444		2.23	1.31e-05
			46.2	3.94e-05		0.039	0.980496	0.010284		2.24	4.14e-06
			46.3	3.95e-05		0.040625	0.978836	0.011159		2.25	0
			46.4	3.96e-05		0.04225	0.977109	0.01207		2.26	1.14e-06
			46.5	3.97e-05		0.043875	0.975315	0.013017		2.27	7.14e-06
			46.6	3.97e-05		0.0455	0.973458	0.013998		2.28	1.81e-05
			46.7	3.98e-05		0.047125	0.971536	0.015016		2.29	3.21e-05
			46.8	3.99e-05		0.04875	0.969549	0.016068		2.3	5.01e-05
			46.9	4e-05		0.050375	0.967499	0.017156		2.31	7.12e-05
			47	4e-05		0.052	0.965384	0.01828		2.32	9.42e-05
			47.1	4.01e-05		0.053625	0.963205	0.019439		2.33	0.000118
			47.2	4.02e-05		0.05525	0.960961	0.020633		2.34	0.000142
			47.3	4.02e-05		0.056875	0.958654	0.021863		2.35	0.000166
			47.4	4.03e-05		0.0585	0.956282	0.023129		2.36	0.000189
			47.5	4.04e-05		0.060125	0.953845	0.024431		2.37	0.00021
			47.6	4.05e-05		0.06175	0.951345	0.025768		2.38	0.000228
			47.7	4.05e-05		0.063375	0.94878	0.027141		2.39	0.000244
			47.8	4.06e-05		0.065	0.946151	0.02855		2.4	0.000256
			47.9	4.07e-05		0.066625	0.943457	0.029995		2.41	0.000264
			48	4.08e-05		0.06825	0.9407	0.031476		2.42	0.000268
			48.1	4.08e-05		0.069875	0.937882	0.03299
			48.2	4.09e-05		0.0715	0.935007	0.034536
			48.3	4.1e-05		0.073125	0.932075	0.036115
			48.4	4.11e-05		0.07475	0.929087	0.037725
			48.5	4.11e-05		0.076375	0.926042	0.039367
			48.6	4.12e-05		0.078	0.922941	0.041041
			48.7	4.13e-05		0.079625	0.919783	0.042747
			48.8	4.14e-05		0.08125	0.916568	0.044487
			48.9	4.14e-05		0.082875	0.9133	0.046254
			49	4.15e-05		0.0845	0.909983	0.048046
			49.1	4.16e-05		0.086125	0.906618	0.049863
			49.2	4.17e-05		0.08775	0.903203	0.051705
			49.3	4.17e-05		0.089375	0.899739	0.053572
			49.4	4.18e-05		0.091	0.896226	0.055465
			49.5	4.19e-05		0.092625	0.892664	0.057383
			49.6	4.2e-05		0.09425	0.889059	0.059327
			49.7	4.2e-05		0.095875	0.885416	0.061298
			49.8	4.21e-05		0.0975	0.881736	0.063297
			49.9	4.22e-05		0.099125	0.87802	0.065323
			50	4.23e-05		0.10075	0.874265	0.067376
			50.1	4.23e-05		0.102375	0.870474	0.069458
			50.2	4.24e-05		0.104	0.866648	0.071568
			50.3	4.25e-05		0.105625	0.862792	0.073708
			50.4	4.26e-05		0.10725	0.858903	0.075877
			50.5	4.27e-05		0.108875	0.854995	0.07805
			50.6	4.27e-05		0.1105	0.851076	0.080199
			50.7	4.28e-05		0.112125	0.847148	0.082325
			50.8	4.29e-05		0.11375	0.84321	0.084428
			50.9	4.3e-05		0.115375	0.839262	0.086506
			51	4.3e-05		0.117	0.835304	0.088561
			51.1	4.31e-05		0.118625	0.831336	0.090592
			51.2	4.32e-05		0.12025	0.827359	0.0926
			51.3	4.33e-05		0.121875	0.823371	0.094584
			51.4	4.34e-05		0.1235	0.819374	0.096544
			51.5	4.34e-05		0.125125	0.815367	0.09848
			51.6	4.35e-05		0.12675	0.81135	0.100394
			51.7	4.36e-05		0.128375	0.807323	0.102284
			51.8	4.37e-05		0.13	0.803286	0.104151
			51.9	4.37e-05		0.131625	0.79924	0.105996
			52	4.38e-05		0.13325	0.795183	0.107818
			52.1	4.39e-05		0.134875	0.791117	0.109618
			52.2	4.4e-05		0.1365	0.787041	0.111395
			52.3	4.41e-05		0.138125	0.782955	0.113152
			52.4	4.41e-05		0.13975	0.778859	0.114886
			52.5	4.42e-05		0.141375	0.774753	0.1166
			52.6	4.43e-05		0.143	0.770638	0.118293
			52.7	4.44e-05		0.144625	0.766512	0.119965
			52.8	4.45e-05		0.14625	0.762376	0.121616
			52.9	4.45e-05		0.147875	0.758228	0.123245
			53	4.46e-05		0.1495	0.754069	0.124851
			53.1	4.47e-05		0.151125	0.749899	0.126436
			53.2	4.48e-05		0.15275	0.745716	0.127999
			53.3	4.49e-05		0.154375	0.741523	0.129542
			53.4	4.5e-05		0.156	0.737318	0.131064
			53.5	4.5e-05		0.157625	0.733107	0.132563
			53.6	4.51e-05		0.15925	0.728895	0.134038
			53.7	4.52e-05		0.160875	0.724684	0.135489
			53.8	4.53e-05		0.1625	0.720473	0.136915
			53.9	4.54e-05		0.164125	0.716261	0.138317
			54	4.54e-05		0.16575	0.71205	0.139695
			54.1	4.55e-05		0.167375	0.707838	0.141049
			54.2	4.56e-05		0.169	0.703626	0.142378
			54.3	4.57e-05		0.170625	0.699414	0.143684
			54.4	4.58e-05		0.17225	0.695202	0.144965
			54.5	4.58e-05		0.173875	0.690989	0.146224
			54.6	4.59e-05		0.1755	0.686777	0.147458
			54.7	4.6e-05		0.177125	0.682564	0.14867
			54.8	4.61e-05		0.17875	0.678351	0.149858
			54.9	4.62e-05		0.180375	0.674139	0.151024
			55	4.63e-05		0.182	0.669926	0.152167
			55.1	4.63e-05		0.183625	0.665716	0.153288
			55.2	4.64e-05		0.18525	0.661511	0.154388
			55.3	4.65e-05		0.186875	0.657313	0.155466
			55.4	4.66e-05		0.1885	0.65312	0.156523
			55.5	4.67e-05		0.190125	0.648934	0.157559
			55.6	4.68e-05		0.19175	0.644753	0.158573
			55.7	4.68e-05		0.193375	0.640578	0.159567
			55.8	4.69e-05		0.195	0.636408	0.16054
			55.9	4.7e-05		0.196625	0.632245	0.161493
			56	4.71e-05		0.19825	0.628087	0.162426
			56.1	4.72e-05		0.199875	0.623936	0.163339
			56.2	4.73e-05		0.2015	0.61979	0.164232
			56.3	4.74e-05		0.203125	0.61565	0.165106
			56.4	4.74e-05		0.20475	0.611516	0.165961
			56.5	4.75e-05		0.206375	0.607391	0.166797
			56.6	4.76e-05		0.208	0.603279	0.167613
			56.7	4.77e-05		0.209625	0.59918	0.168411
			56.8	4.78e-05		0.21125	0.595093	0.169189
			56.9	4.79e-05		0.212875	0.59102	0.169948
			57	4.8e-05		0.2145	0.58696	0.170689
			57.1	4.8e-05		0.216125	0.582912	0.171411
			57.2	4.81e-05		0.21775	0.578877	0.172115
			57.3	4.82e-05		0.219375	0.574855	0.172802
			57.4	4.83e-05		0.221	0.570846	0.17347
			57.5	4.84e-05		0.222625	0.56685	0.174121
			57.6	4.85e-05		0.22425	0.562867	0.174754
			57.7	4.86e-05		0.225875	0.558896	0.175371
			57.8	4.86e-05		0.2275	0.554938	0.175971
			57.9	4.87e-05		0.229125	0.550994	0.176555
			58	4.88e-05		0.23075	0.547062	0.177123
			58.1	4.89e-05		0.232375	0.543143	0.177675
			58.2	4.9e-05		0.234	0.539236	0.178212
			58.3	4.91e-05		0.235625	0.535343	0.178734
			58.4	4.92e-05		0.23725	0.531462	0.179242
			58.5	4.93e-05		0.238875	0.527594	0.179736
			58.6	4.93e-05		0.2405	0.523739	0.180216
			58.7	4.94e-05		0.242125	0.519896	0.180683
			58.8	4.95e-05		0.24375	0.516066	0.181137
			58.9	4.96e-05		0.245375	0.512254	0.181572
			59	4.97e-05		0.247	0.508465	0.181978
			59.1	4.98e-05		0.248625	0.504699	0.182358
			59.2	4.99e-05		0.25025	0.500955	0.18271
			59.3	5e-05		0.251875	0.497235	0.183034
			59.4	5.01e-05		0.2535	0.493537	0.183332
			59.5	5.01e-05		0.255125	0.489862	0.183602
			59.6	5.02e-05		0.25675	0.486213	0.183845
			59.7	5.03e-05		0.258375	0.48259	0.184062
			59.8	5.04e-05		0.26	0.478996	0.184252
			59.9	5.05e-05		0.261625	0.475429	0.184417
			60	5.06e-05		0.26325	0.471889	0.184555
			60.1	5.07e-05		0.264875	0.468377	0.184667
			60.2	5.08e-05		0.2665	0.464893	0.184754
			60.3	5.09e-05		0.268125	0.461439	0.184815
			60.4	5.1e-05		0.26975	0.458013	0.184852
			60.5	5.1e-05		0.271375	0.454613	0.184871
			60.6	5.11e-05		0.273	0.451234	0.184876
			60.7	5.12e-05		0.274625	0.447877	0.184867
			60.8	5.13e-05		0.27625	0.444542	0.184846
			60.9	5.14e-05		0.277875	0.441228	0.184811
			61	5.15e-05		0.2795	0.437936	0.184762
			61.1	5.16e-05		0.281125	0.434665	0.184699
			61.2	5.17e-05		0.28275	0.431416	0.184623
			61.3	5.18e-05		0.284375	0.428188	0.184532
			61.4	5.19e-05		0.286	0.424982	0.184428
			61.5	5.2e-05		0.287625	0.421798	0.184309
			61.6	5.21e-05		0.28925	0.418635	0.184177
			61.7	5.21e-05		0.290875	0.415494	0.18403
			61.8	5.22e-05		0.2925	0.412374	0.18387
			61.9	5.23e-05		0.294125	0.409276	0.183695
			62	5.24e-05		0.29575	0.406199	0.183507
			62.1	5.25e-05		0.297375	0.403144	0.183304
			62.2	5.26e-05		0.299	0.400113	0.183092
			62.3	5.27e-05		0.300625	0.397108	0.182872
			62.4	5.28e-05		0.30225	0.394129	0.182646
			62.5	5.29e-05		0.303875	0.391177	0.182413
			62.6	5.3e-05		0.3055	0.38825	0.182173
			62.7	5.31e-05		0.307125	0.38535	0.181927
			62.8	5.32e-05		0.30875	0.382478	0.181678
			62.9	5.33e-05		0.310375	0.379636	0.18143
			63	5.34e-05		0.312	0.376825	0.181183
			63.1	5.35e-05		0.313625	0.374044	0.180937
			63.2	5.35e-05		0.31525	0.371294	0.180692
			63.3	5.36e-05		0.316875	0.368574	0.180449
			63.4	5.37e-05		0.3185	0.365884	0.180207
			63.5	5.38e-05		0.320125	0.363221	0.179968
			63.6	5.39e-05		0.32175	0.360583	0.17973
			63.7	5.4e-05		0.323375	0.357969	0.179495
			63.8	5.41e-05		0.325	0.355379	0.179262
			63.9	5.42e-05		0.326625	0.352813	0.179031
			64	5.43e-05		0.32825	0.350271	0.178802
			64.1	5.44e-05		0.329875	0.347753	0.178575
			64.2	5.45e-05		0.3315	0.345259	0.17835
			64.3	5.46e-05		0.333125	0.34279	0.178127
			64.4	5.47e-05		0.33475	0.340344	0.177906
			64.5	5.48e-05		0.336375	0.337923	0.177687
			64.6	5.49e-05		0.338	0.335526	0.17747
			64.7	5.5e-05		0.339625	0.333153	0.177255
			64.8	5.51e-05		0.34125	0.330804	0.177043
			64.9	5.52e-05		0.342875	0.328479	0.176832
			65	5.53e-05		0.3445	0.326178	0.176625
			65.1	5.54e-05		0.346125	0.323903	0.176418
			65.2	5.55e-05		0.34775	0.321655	0.176212
			65.3	5.56e-05		0.349375	0.319435	0.176005
			65.4	5.57e-05		0.351	0.317241	0.175799
			65.5	5.58e-05		0.352625	0.315075	0.175592
			65.6	5.59e-05		0.35425	0.312936	0.175386
			65.7	5.6e-05		0.355875	0.310825	0.17518
			65.8	5.61e-05		0.3575	0.30874	0.174975
			65.9	5.62e-05		0.359125	0.306683	0.174769
			66	5.63e-05		0.36075	0.304653	0.174565
			66.1	5.64e-05		0.362375	0.30265	0.174361
			66.2	5.65e-05		0.364	0.300674	0.174158
			66.3	5.66e-05		0.365625	0.298726	0.173956
			66.4	5.67e-05		0.36725	0.296805	0.173755
			66.5	5.68e-05		0.368875	0.29491	0.173555
			66.6	5.69e-05		0.3705	0.293042	0.173358
			66.7	5.7e-05		0.372125	0.291201	0.173162
			66.8	5.71e-05		0.37375	0.289386	0.172969
			66.9	5.72e-05		0.375375	0.287598	0.172778
			67	5.73e-05		0.377	0.285836	0.17259
			67.1	5.74e-05		0.378625	0.2841	0.172405
			67.2	5.75e-05		0.38025	0.282391	0.172223
			67.3	5.76e-05		0.381875	0.280708	0.172045
			67.4	5.77e-05		0.3835	0.279052	0.171871
			67.5	5.78e-05		0.385125	0.277422	0.171701
			67.6	5.79e-05		0.38675	0.275819	0.171536
			67.7	5.8e-05		0.388375	0.274242	0.171376
			67.8	5.81e-05		0.39	0.272692	0.171221
			67.9	5.82e-05		0.391625	0.271168	0.171072
			68	5.83e-05		0.39325	0.269671	0.170929
			68.1	5.84e-05		0.394875	0.268203	0.17079
			68.2	5.85e-05		0.3965	0.266766	0.170654
			68.3	5.86e-05		0.398125	0.265362	0.17052
			68.4	5.87e-05		0.39975	0.263989	0.17039
			68.5	5.88e-05		0.401375	0.262649	0.170262
			68.6	5.89e-05		0.403	0.26134	0.170138
			68.7	5.9e-05		0.404625	0.260063	0.170017
			68.8	5.91e-05		0.40625	0.258818	0.1699
			68.9	5.92e-05		0.407875	0.257601	0.169793
			69	5.93e-05		0.4095	0.256406	0.169703
			69.1	5.94e-05		0.411125	0.255235	0.169629
			69.2	5.95e-05		0.41275	0.254087	0.169572
			69.3	5.96e-05		0.414375	0.252961	0.169531
			69.4	5.97e-05		0.416	0.251859	0.169504
			69.5	5.98e-05		0.417625	0.25078	0.169494
			69.6	5.99e-05		0.41925	0.249723	0.169495
			69.7	6e-05		0.420875	0.248685	0.169504
			69.8	6.01e-05		0.4225	0.247668	0.169522
			69.9	6.02e-05		0.424125	0.246672	0.169548
			70	6.03e-05		0.42575	0.245695	0.169581
			70.1	6.05e-05		0.427375	0.244739	0.169621
			70.2	6.06e-05		0.429	0.243801	0.169667
			70.3	6.07e-05		0.430625	0.242881	0.169717
			70.4	6.08e-05		0.43225	0.241978	0.169771
			70.5	6.09e-05		0.433875	0.241091	0.169829
			70.6	6.1e-05		0.4355	0.240221	0.169891
			70.7	6.11e-05		0.437125	0.239367	0.169955
			70.8	6.12e-05		0.43875	0.238528	0.170023
			70.9	6.13e-05		0.440375	0.237707	0.170092
			71	6.14e-05		0.442	0.236901	0.170164
			71.1	6.15e-05		0.443625	0.236111	0.170237
			71.2	6.16e-05		0.44525	0.235338	0.170312
			71.3	6.17e-05		0.446875	0.23458	0.170388
			71.4	6.18e-05		0.4485	0.233839	0.170465
			71.5	6.19e-05		0.450125	0.233114	0.170542
			71.6	6.21e-05		0.45175	0.232405	0.170619
			71.7	6.22e-05		0.453375	0.231713	0.170696
			71.8	6.23e-05		0.455	0.231036	0.170773
			71.9	6.24e-05		0.456625	0.230376	0.170849
			72	6.25e-05		0.45825	0.229731	0.170924
			72.1	6.26e-05		0.459875	0.229103	0.170998
			72.2	6.27e-05		0.4615	0.22849	0.17107
			72.3	6.28e-05		0.463125	0.227891	0.171137
			72.4	6.29e-05		0.46475	0.227305	0.1712
			72.5	6.3e-05		0.466375	0.226734	0.171258
			72.6	6.31e-05		0.468	0.226176	0.171312
			72.7	6.32e-05		0.469625	0.225631	0.17136
			72.8	6.34e-05		0.47125	0.225103	0.171404
			72.9	6.35e-05		0.472875	0.224592	0.171446
			73	6.36e-05		0.4745	0.224099	0.171483
			73.1	6.37e-05		0.476125	0.223624	0.171517
			73.2	6.38e-05		0.47775	0.223167	0.171546
			73.3	6.39e-05		0.479375	0.222727	0.171571
			73.4	6.4e-05		0.481	0.222306	0.171592
			73.5	6.41e-05		0.482625	0.221902	0.171607
			73.6	6.42e-05		0.48425	0.221517	0.171618
			73.7	6.44e-05		0.485875	0.221151	0.171624
			73.8	6.45e-05		0.4875	0.220804	0.171624
			73.9	6.46e-05		0.489125	0.220476	0.171618
			74	6.47e-05		0.49075	0.220167	0.171607
			74.1	6.48e-05		0.492375	0.219876	0.17159
			74.2	6.49e-05		0.494	0.219604	0.171566
			74.3	6.5e-05		0.495625	0.219351	0.171536
			74.4	6.51e-05		0.49725	0.219117	0.1715
			74.5	6.52e-05		0.498875	0.218901	0.171457
			74.6	6.54e-05		0.5005	0.218705	0.171407
			74.7	6.55e-05		0.502125	0.218527	0.17135
			74.8	6.56e-05		0.50375	0.218368	0.171287
			74.9	6.57e-05		0.505375	0.218227	0.171216
			75	6.58e-05		0.507	0.218106	0.171138
			75.1	6.59e-05		0.508625	0.218002	0.171055
			75.2	6.6e-05		0.51025	0.217914	0.170967
			75.3	6.62e-05		0.511875	0.217843	0.170875
			75.4	6.63e-05		0.5135	0.217787	0.170778
			75.5	6.64e-05		0.515125	0.217747	0.170676
			75.6	6.65e-05		0.51675	0.217724	0.17057
			75.7	6.66e-05		0.518375	0.217717	0.170459
			75.8	6.67e-05		0.52	0.217726	0.170343
			75.9	6.68e-05		0.521625	0.21775	0.170223
			76	6.7e-05		0.52325	0.217791	0.170097
			76.1	6.71e-05		0.524875	0.217849	0.169967
			76.2	6.72e-05		0.5265	0.217922	0.169831
			76.3	6.73e-05		0.528125	0.218011	0.169691
			76.4	6.74e-05		0.52975	0.218117	0.169546
			76.5	6.75e-05		0.531375	0.218236	0.169396
			76.6	6.77e-05		0.533	0.218366	0.169241
			76.7	6.78e-05		0.534625	0.218506	0.169081
			76.8	6.79e-05		0.53625	0.218658	0.168916
			76.9	6.8e-05		0.537875	0.218821	0.168746
			77	6.81e-05		0.5395	0.218995	0.168571
			77.1	6.82e-05		0.541125	0.21918	0.168391
			77.2	6.84e-05		0.54275	0.219376	0.168205
			77.3	6.85e-05		0.544375	0.219582	0.168015
			77.4	6.86e-05		0.546	0.2198	0.167819
			77.5	6.87e-05		0.547625	0.220029	0.167618
			77.6	6.88e-05		0.54925	0.220268	0.167411
			77.7	6.89e-05		0.550875	0.220519	0.1672
			77.8	6.91e-05		0.5525	0.22078	0.166983
			77.9	6.92e-05		0.554125	0.221053	0.166761
			78	6.93e-05		0.55575	0.221336	0.166535
			78.1	6.94e-05		0.557375	0.221629	0.166306
			78.2	6.95e-05		0.559	0.221927	0.166078
			78.3	6.97e-05		0.560625	0.222232	0.165852
			78.4	6.98e-05		0.56225	0.222544	0.165627
			78.5	6.99e-05		0.563875	0.222862	0.165403
			78.6	7e-05		0.5655	0.223186	0.16518
			78.7	7.01e-05		0.567125	0.223517	0.164959
			78.8	7.03e-05		0.56875	0.223854	0.164739
			78.9	7.04e-05		0.570375	0.224197	0.16452
			79	7.05e-05		0.572	0.224545	0.164303
			79.1	7.06e-05		0.573625	0.224897	0.164087
			79.2	7.07e-05		0.57525	0.225255	0.163873
			79.3	7.09e-05		0.576875	0.225617	0.163661
			79.4	7.1e-05		0.5785	0.225984	0.16345
			79.5	7.11e-05		0.580125	0.226356	0.163241
			79.6	7.12e-05		0.58175	0.226731	0.163036
			79.7	7.13e-05		0.583375	0.22711	0.162836
			79.8	7.15e-05		0.585	0.227491	0.162642
			79.9	7.16e-05		0.586625	0.227874	0.162453
			80	7.17e-05		0.58825	0.22826	0.16227
			80.1	7.18e-05		0.589875	0.228649	0.162092
			80.2	7.2e-05		0.5915	0.229041	0.161921
			80.3	7.21e-05		0.593125	0.229438	0.161756
			80.4	7.22e-05		0.59475	0.229838	0.161598
			80.5	7.23e-05		0.596375	0.230244	0.161445
			80.6	7.24e-05		0.598	0.230655	0.161299
			80.7	7.26e-05		0.599625	0.231071	0.161161
			80.8	7.27e-05		0.60125	0.231493	0.161029
			80.9	7.28e-05		0.602875	0.231921	0.160904
			81	7.29e-05		0.6045	0.232353	0.160787
			81.1	7.31e-05		0.606125	0.232792	0.160678
			81.2	7.32e-05		0.60775	0.233235	0.160576
			81.3	7.33e-05		0.609375	0.233685	0.160482
			81.4	7.34e-05		0.611	0.234139	0.160396
			81.5	7.36e-05		0.612625	0.234599	0.160319
			81.6	7.37e-05		0.61425	0.235065	0.16025
			81.7	7.38e-05		0.615875	0.235536	0.16019
			81.8	7.39e-05		0.6175	0.236012	0.16014
			81.9	7.41e-05		0.619125	0.236494	0.160098
			82	7.42e-05		0.62075	0.236981	0.160066
			82.1	7.43e-05		0.622375	0.237474	0.160044
			82.2	7.44e-05		0.624	0.237972	0.160032
			82.3	7.46e-05		0.625625	0.238474	0.160029
			82.4	7.47e-05		0.62725	0.238981	0.160037
			82.5	7.48e-05		0.628875	0.239492	0.160054
			82.6	7.5e-05		0.6305	0.240007	0.160083
			82.7	7.51e-05		0.632125	0.240527	0.160122
			82.8	7.52e-05		0.63375	0.24105	0.160171
			82.9	7.53e-05		0.635375	0.241572	0.16023
			83	7.55e-05		0.637	0.242095	0.160298
			83.1	7.56e-05		0.638625	0.242619	0.160376
			83.2	7.57e-05		0.64025	0.243142	0.160464
			83.3	7.58e-05		0.641875	0.243666	0.160562
			83.4	7.6e-05		0.6435	0.244191	0.160671
			83.5	7.61e-05		0.645125	0.244716	0.160789
			83.6	7.62e-05		0.64675	0.245241	0.160918
			83.7	7.64e-05		0.648375	0.245766	0.161058
			83.8	7.65e-05		0.65	0.246292	0.161208
			83.9	7.66e-05		0.651625	0.246818	0.16137
			84	7.68e-05		0.65325	0.247345	0.161542
			84.1	7.69e-05		0.654875	0.247872	0.161726
			84.2	7.7e-05		0.6565	0.248399	0.161921
			84.3	7.71e-05		0.658125	0.248926	0.162128
			84.4	7.73e-05		0.65975	0.249454	0.162347
			84.5	7.74e-05		0.661375	0.213143	0.113051
			84.6	7.75e-05		0.663	0.213707	0.113578
			84.7	7.77e-05		0.664625	0.214271	0.114124
			84.8	7.78e-05		0.66625	0.214837	0.11469
			84.9	7.79e-05		0.667875	0.215403	0.115275
			85	7.81e-05		0.6695	0.21597	0.115879
			85.1	7.82e-05		0.671125	0.216538	0.116503
			85.2	7.83e-05		0.67275	0.217107	0.117146
			85.3	7.85e-05		0.674375	0.217676	0.117808
			85.4	7.86e-05		0.676	0.218247	0.11849
			85.5	7.87e-05		0.677625	0.218818	0.119192
			85.6	7.89e-05		0.67925	0.21939	0.119913
			85.7	7.9e-05		0.680875	0.219962	0.120653
			85.8	7.91e-05		0.6825	0.220536	0.121414
			85.9	7.92e-05		0.684125	0.22111	0.122193
			86	7.94e-05		0.68575	0.221685	0.122993
			86.1	7.95e-05		0.687375	0.222261	0.123812
			86.2	7.97e-05		0.689	0.222837	0.124651
			86.3	7.98e-05		0.690625	0.223415	0.125509
			86.4	7.99e-05		0.69225	0.223993	0.126387
			86.5	8.01e-05		0.693875	0.224572	0.127284
			86.6	8.02e-05		0.6955	0.225152	0.128201
			86.7	8.03e-05		0.697125	0.225732	0.129138
			86.8	8.05e-05		0.69875	0.226314	0.130094
			86.9	8.06e-05		0.700375	0.226896	0.13107
			87	8.07e-05		0.702	0.227479	0.132065
			87.1	8.09e-05		0.703625	0.228062	0.13308
			87.2	8.1e-05		0.70525	0.228647	0.134114
			87.3	8.11e-05		0.706875	0.229232	0.135168
			87.4	8.13e-05		0.7085	0.229818	0.136241
			87.5	8.14e-05		0.710125	0.230405	0.137333
			87.6	8.15e-05		0.71175	0.230993	0.138444
			87.7	8.17e-05		0.713375	0.231581	0.139575
			87.8	8.18e-05		0.715	0.23217	0.140725
			87.9	8.2e-05		0.716625	0.232761	0.141894
			88	8.21e-05		0.71825	0.233351	0.143082
			88.1	8.22e-05		0.719875	0.233943	0.14429
			88.2	8.24e-05		0.7215	0.234535	0.145516
			88.3	8.25e-05		0.723125	0.235129	0.146761
			88.4	8.26e-05		0.72475	0.258088	0.137924
			88.5	8.28e-05		0.726375	0.258894	0.139088
			88.6	8.29e-05		0.728	0.259701	0.140274
			88.7	8.31e-05		0.729625	0.260508	0.141484
			88.8	8.32e-05		0.73125	0.261316	0.142716
			88.9	8.33e-05		0.732875	0.262125	0.143971
			89	8.35e-05		0.7345	0.262934	0.145248
			89.1	8.36e-05		0.736125	0.263744	0.146548
			89.2	8.38e-05		0.73775	0.264555	0.14787
			89.3	8.39e-05		0.739375	0.265367	0.149214
			89.4	8.4e-05		0.741	0.266179	0.150581
			89.5	8.42e-05		0.742625	0.266992	0.15197
			89.6	8.43e-05		0.74425	0.267806	0.153381
			89.7	8.45e-05		0.745875	0.268621	0.154814
			89.8	8.46e-05		0.7475	0.269436	0.156269
			89.9	8.47e-05		0.749125	0.270252	0.157746
			90	8.49e-05
			90.1	8.5e-05
			90.2	8.52e-05
			90.3	8.53e-05
			90.4	8.54e-05
			90.5	8.56e-05
			90.6	8.57e-05
			90.7	8.59e-05
			90.8	8.6e-05
			90.9	8.62e-05
			91	8.63e-05
			91.1	8.64e-05
			91.2	8.66e-05
			91.3	8.67e-05
			91.4	8.69e-05
			91.5	8.7e-05
			91.6	8.72e-05
			91.7	8.73e-05
			91.8	8.75e-05
			91.9	8.76e-05
			92	8.77e-05
			92.1	8.79e-05
			92.2	8.8e-05
			92.3	8.82e-05
			92.4	8.83e-05
			92.5	8.85e-05
			92.6	8.86e-05
			92.7	8.88e-05
			92.8	8.89e-05
			92.9	8.91e-05
			93	8.92e-05
			93.1	8.94e-05
			93.2	8.95e-05
			93.3	8.97e-05
			93.4	8.98e-05
			93.5	8.99e-05
			93.6	9.01e-05
			93.7	9.02e-05
			93.8	9.04e-05
			93.9	9.05e-05
			94	9.07e-05
			94.1	9.08e-05
			94.2	9.1e-05
			94.3	9.11e-05
			94.4	9.13e-05
			94.5	9.14e-05
			94.6	9.16e-05
			94.7	9.17e-05
			94.8	9.19e-05
			94.9	9.2e-05
			95	9.22e-05
			95.1	9.24e-05
			95.2	9.25e-05
			95.3	9.27e-05
			95.4	9.28e-05
			95.5	9.3e-05
			95.6	9.31e-05
			95.7	9.33e-05
			95.8	9.34e-05
			95.9	9.36e-05
			96	9.37e-05
			96.1	9.39e-05
			96.2	9.4e-05
			96.3	9.42e-05
			96.4	9.43e-05
			96.5	9.45e-05
			96.6	9.47e-05
			96.7	9.48e-05
			96.8	9.5e-05
			96.9	9.51e-05
			97	9.53e-05
			97.1	9.54e-05
			97.2	9.56e-05
			97.3	9.57e-05
			97.4	9.59e-05
			97.5	9.61e-05
			97.6	9.62e-05
			97.7	9.64e-05
			97.8	9.65e-05
			97.9	9.67e-05
			98	9.68e-05
			98.1	9.7e-05
			98.2	9.72e-05
			98.3	9.73e-05
			98.4	9.75e-05
			98.5	9.76e-05
			98.6	9.78e-05
			98.7	9.8e-05
			98.8	9.81e-05
			98.9	9.83e-05
			99	9.84e-05
			99.1	9.86e-05
			99.2	9.88e-05
			99.3	9.89e-05
			99.4	9.91e-05
			99.5	9.92e-05
			99.6	9.94e-05
			99.7	9.96e-05
			99.8	9.97e-05
			99.9	9.99e-05
			100	0.0001
			100.1	0.0001
			100.2	0.0001
			100.3	0.000101
			100.4	0.000101
			100.5	0.000101
			100.6	0.000101
			100.7	0.000101
			100.8	0.000101
			100.9	0.000102
			101	0.000102
			101.1	0.000102
			101.2	0.000102
			101.3	0.000102
			101.4	0.000102
			101.5	0.000103
			101.6	0.000103
			101.7	0.000103
			101.8	0.000103
			101.9	0.000103
			102	0.000103
			102.1	0.000104
			102.2	0.000104
			102.3	0.000104
			102.4	0.000104
			102.5	0.000104
			102.6	0.000104
			102.7	0.000105
			102.8	0.000105
			102.9	0.000105
			103	0.000105
			103.1	0.000105
			103.2	0.000105
			103.3	0.000106
			103.4	0.000106
			103.5	0.000106
			103.6	0.000106
			103.7	0.000106
			103.8	0.000106
			103.9	0.000107
			104	0.000107
			104.1	0.000107
			104.2	0.000107
			104.3	0.000107
			104.4	0.000107
			104.5	0.000108
			104.6	0.000108
			104.7	0.000108
			104.8	0.000108
			104.9	0.000108
			105	0.000108
			105.1	0.000109
			105.2	0.000109
			105.3	0.000109
			105.4	0.000109
			105.5	0.000109
			105.6	0.000109
			105.7	0.00011
			105.8	0.00011
			105.9	0.00011
			106	0.00011
			106.1	0.00011
			106.2	0.000111
			106.3	0.000111
			106.4	0.000111
			106.5	0.000111
			106.6	0.000111
			106.7	0.000111
			106.8	0.000112
			106.9	0.000112
			107	0.000112
			107.1	0.000112
			107.2	0.000112
			107.3	0.000112
			107.4	0.000113
			107.5	0.000113
			107.6	0.000113
			107.7	0.000113
			107.8	0.000113
			107.9	0.000114
			108	0.000114
			108.1	0.000114
			108.2	0.000114
			108.3	0.000114
			108.4	0.000114
			108.5	0.000115
			108.6	0.000115
			108.7	0.000115
			108.8	0.000115
			108.9	0.000115
			109	0.000116
			109.1	0.000116
			109.2	0.000116
			109.3	0.000116
			109.4	0.000116
			109.5	0.000116
			109.6	0.000117
			109.7	0.000117
			109.8	0.000117
			109.9	0.000117
			110	0.000117
			110.1	0.000118
			110.2	0.000118
			110.3	0.000118
			110.4	0.000118
			110.5	0.000118
			110.6	0.000119
			110.7	0.000119
			110.8	0.000119
			110.9	0.000119
			111	0.000119
			111.1	0.000119
			111.2	0.00012
			111.3	0.00012
			111.4	0.00012
			111.5	0.00012
			111.6	0.00012
			111.7	0.000121
			111.8	0.000121
			111.9	0.000121
			112	0.000121
			112.1	0.000121
			112.2	0.000122
			112.3	0.000122
			112.4	0.000122
			112.5	0.000122
			112.6	0.000122
			112.7	0.000122
			112.8	0.000123
			112.9	0.000123
			113	0.000123
			113.1	0.000123
			113.2	0.000123
			113.3	0.000124
			113.4	0.000124
			113.5	0.000124
			113.6	0.000124
			113.7	0.000124
			113.8	0.000125
			113.9	0.000125
			114	0.000125
			114.1	0.000125
			114.2	0.000125
			114.3	0.000126
			114.4	0.000126
			114.5	0.000126
			114.6	0.000126
			114.7	0.000126
			114.8	0.000127
			114.9	0.000127
			115	0.000127
			115.1	0.000127
			115.2	0.000127
			115.3	0.000128
			115.4	0.000128
			115.5	0.000128
			115.6	0.000128
			115.7	0.000128
			115.8	0.000129
			115.9	0.000129
			116	0.000129
			116.1	0.000129
			116.2	0.000129
			116.3	0.00013
			116.4	0.00013
			116.5	0.00013
			116.6	0.00013
			116.7	0.00013
			116.8	0.000131
			116.9	0.000131
			117	0.000131
			117.1	0.000131
			117.2	0.000131
			117.3	0.000132
			117.4	0.000132
			117.5	0.000132
			117.6	0.000132
			117.7	0.000132
			117.8	0.000133
			117.9	0.000133
			118	0.000133
			118.1	0.000133
			118.2	0.000133
			118.3	0.000134
			118.4	0.000134
			118.5	0.000134
			118.6	0.000134
			118.7	0.000134
			118.8	0.000135
			118.9	0.000135
			119	0.000135
			119.1	0.000135
			119.2	0.000135
			119.3	0.000136
			119.4	0.000136
			119.5	0.000136
			119.6	0.000136
			119.7	0.000137
			119.8	0.000137
			119.9	0.000137
			120	0.000137
			120.1	0.000137
			120.2	0.000138
			120.3	0.000138
			120.4	0.000138
			120.5	0.000138
			120.6	0.000138
			120.7	0.000139
			120.8	0.000139
			120.9	0.000139
			121	0.000139
			121.1	0.000139
			121.2	0.00014
			121.3	0.00014
			121.4	0.00014
			121.5	0.00014
			121.6	0.000141
			121.7	0.000141
			121.8	0.000141
			121.9	0.000141
			122	0.000141
			122.1	0.000142
			122.2	0.000142
			122.3	0.000142
			122.4	0.000142
			122.5	0.000142
			122.6	0.000143
			122.7	0.000143
			122.8	0.000143
			122.9	0.000143
			123	0.000144
			123.1	0.000144
			123.2	0.000144
			123.3	0.000144
			123.4	0.000144
			123.5	0.000145
			123.6	0.000145
			123.7	0.000145
			123.8	0.000145
			123.9	0.000146
			124	0.000146
			124.1	0.000146
			124.2	0.000146
			124.3	0.000146
			124.4	0.000147
			124.5	0.000147
			124.6	0.000147
			124.7	0.000147
			124.8	0.000148
			124.9	0.000148
			125	0.000148
			125.1	0.000148
			125.2	0.000148
			125.3	0.000149
			125.4	0.000149
			125.5	0.000149
			125.6	0.000149
			125.7	0.00015
			125.8	0.00015
			125.9	0.00015
			126	0.00015
			126.1	0.00015
			126.2	0.000151
			126.3	0.000151
			126.4	0.000151
			126.5	0.000151
			126.6	0.000152
			126.7	0.000152
			126.8	0.000152
			126.9	0.000152
			127	0.000153
			127.1	0.000153
			127.2	0.000153
			127.3	0.000153
			127.4	0.000153
			127.5	0.000154
			127.6	0.000154
			127.7	0.000154
			127.8	0.000154
			127.9	0.000155
			128	0.000155
			128.1	0.000155
			128.2	0.000155
			128.3	0.000156
			128.4	0.000156
			128.5	0.000156
			128.6	0.000156
			128.7	0.000156
			128.8	0.000157
			128.9	0.000157
			129	0.000157
			129.1	0.000157
			129.2	0.000158
			129.3	0.000158
			129.4	0.000158
			129.5	0.000158
			129.6	0.000159
			129.7	0.000159
			129.8	0.000159
			129.9	0.000159
			130	0.000159
			130.1	0.00016
			130.2	0.00016
			130.3	0.00016
			130.4	0.00016
			130.5	0.000161
			130.6	0.000161
			130.7	0.000161
			130.8	0.000161
			130.9	0.000162
			131	0.000162
			131.1	0.000162
			131.2	0.000162
			131.3	0.000163
			131.4	0.000163
			131.5	0.000163
			131.6	0.000163
			131.7	0.000164
			131.8	0.000164
			131.9	0.000164
			132	0.000164
			132.1	0.000165
			132.2	0.000165
			132.3	0.000165
			132.4	0.000165
			132.5	0.000166
			132.6	0.000166
			132.7	0.000166
			132.8	0.000166
			132.9	0.000166
			133	0.000167
			133.1	0.000167
			133.2	0.000167
			133.3	0.000167
			133.4	0.000168
			133.5	0.000168
			133.6	0.000168
			133.7	0.000168
			133.8	0.000169
			133.9	0.000169
			134	0.000169
			134.1	0.000169
			134.2	0.00017
			134.3	0.00017
			134.4	0.00017
			134.5	0.00017
			134.6	0.000171
			134.7	0.000171
			134.8	0.000171
			134.9	0.000171
			135	0.000172
			135.1	0.000172
			135.2	0.000172
			135.3	0.000172
			135.4	0.000173
			135.5	0.000173
			135.6	0.000173
			135.7	0.000173
			135.8	0.000174
			135.9	0.000174
			136	0.000174
			136.1	0.000174
			136.2	0.000175
			136.3	0.000175
			136.4	0.000175
			136.5	0.000175
			136.6	0.000176
			136.7	0.000176
			136.8	0.000176
			136.9	0.000177
			137	0.000177
			137.1	0.000177
			137.2	0.000177
			137.3	0.000178
			137.4	0.000178
			137.5	0.000178
			137.6	0.000178
			137.7	0.000179
			137.8	0.000179
			137.9	0.000179
			138	0.000179
			138.1	0.00018
			138.2	0.00018
			138.3	0.00018
			138.4	0.00018
			138.5	0.000181
			138.6	0.000181
			138.7	0.000181
			138.8	0.000181
			138.9	0.000182
			139	0.000182
			139.1	0.000182
			139.2	0.000182
			139.3	0.000183
			139.4	0.000183
			139.5	0.000183
			139.6	0.000184
			139.7	0.000184
			139.8	0.000184
			139.9	0.000184
			140	0.000185
			140.1	0.000185
			140.2	0.000185
			140.3	0.000185
			140.4	0.000186
			140.5	0.000186
			140.6	0.000186
			140.7	0.000186
			140.8	0.000187
			140.9	0.000187
			141	0.000187
			141.1	0.000188
			141.2	0.000188
			141.3	0.000188
			141.4	0.000188
			141.5	0.000189
			141.6	0.000189
			141.7	0.000189
			141.8	0.000189
			141.9	0.00019
			142	0.00019
			142.1	0.00019
			142.2	0.00019
			142.3	0.000191
			142.4	0.000191
			142.5	0.000191
			142.6	0.000192
			142.7	0.000192
			142.8	0.000192
			142.9	0.000192
			143	0.000193
			143.1	0.000193
			143.2	0.000193
			143.3	0.000193
			143.4	0.000194
			143.5	0.000194
			143.6	0.000194
			143.7	0.000195
			143.8	0.000195
			143.9	0.000195
			144	0.000195
			144.1	0.000196
			144.2	0.000196
			144.3	0.000196
			144.4	0.000197
			144.5	0.000197
			144.6	0.000197
			144.7	0.000197
			144.8	0.000198
			144.9	0.000198
			145	0.000198
			145.1	0.000198
			145.2	0.000199
			145.3	0.000199
			145.4	0.000199
			145.5	0.0002
			145.6	0.0002
			145.7	0.0002
			145.8	0.0002
			145.9	0.000201
			146	0.000201
			146.1	0.000201
			146.2	0.000202
			146.3	0.000202
			146.4	0.000202
			146.5	0.000202
			146.6	0.000203
			146.7	0.000203
			146.8	0.000203
			146.9	0.000204
			147	0.000204
			147.1	0.000204
			147.2	0.000204
			147.3	0.000205
			147.4	0.000205
			147.5	0.000205
			147.6	0.000206
			147.7	0.000206
			147.8	0.000206
			147.9	0.000206
			148	0.000207
			148.1	0.000207
			148.2	0.000207
			148.3	0.000208
			148.4	0.000208
			148.5	0.000208
			148.6	0.000208
			148.7	0.000209
			148.8	0.000209
			148.9	0.000209
			149	0.00021
			149.1	0.00021
			149.2	0.00021
			149.3	0.000211
			149.4	0.000211
			149.5	0.000211
			149.6	0.000211
			149.7	0.000212
			149.8	0.000212
			149.9	0.000212
			150	0.000213
			150.1	0.000213
			150.2	0.000213
			150.3	0.000213
			150.4	0.000214
			150.5	0.000214
			150.6	0.000214
			150.7	0.000215
			150.8	0.000215
			150.9	0.000215
			151	0.000216
			151.1	0.000216
			151.2	0.000216
			151.3	0.000216
			151.4	0.000217
			151.5	0.000217
			151.6	0.000217
			151.7	0.000218
			151.8	0.000218
			151.9	0.000218
			152	0.000219
			152.1	0.000219
			152.2	0.000219
			152.3	0.000219
			152.4	0.00022
			152.5	0.00022
			152.6	0.00022
			152.7	0.000221
			152.8	0.000221
			152.9	0.000221
			153	0.000222
			153.1	0.000222
			153.2	0.000222
			153.3	0.000222
			153.4	0.000223
			153.5	0.000223
			153.6	0.000223
			153.7	0.000224
			153.8	0.000224
			153.9	0.000224
			154	0.000225
			154.1	0.000225
			154.2	0.000225
			154.3	0.000226
			154.4	0.000226
			154.5	0.000226
			154.6	0.000226
			154.7	0.000227
			154.8	0.000227
			154.9	0.000227
			155	0.000228
			155.1	0.000228
			155.2	0.000228
			155.3	0.000229
			155.4	0.000229
			155.5	0.000229
			155.6	0.00023
			155.7	0.00023
			155.8	0.00023
			155.9	0.000231
			156	0.000231
			156.1	0.000231
			156.2	0.000231
			156.3	0.000232
			156.4	0.000232
			156.5	0.000232
			156.6	0.000233
			156.7	0.000233
			156.8	0.000233
			156.9	0.000234
			157	0.000234
			157.1	0.000234
			157.2	0.000235
			157.3	0.000235
			157.4	0.000235
			157.5	0.000236
			157.6	0.000236
			157.7	0.000236
			157.8	0.000237
			157.9	0.000237
			158	0.000237
			158.1	0.000237
			158.2	0.000238
			158.3	0.000238
			158.4	0.000238
			158.5	0.000239
			158.6	0.000239
			158.7	0.000239
			158.8	0.00024
			158.9	0.00024
			159	0.00024
			159.1	0.000241
			159.2	0.000241
			159.3	0.000241
			159.4	0.000242
			159.5	0.000242
			159.6	0.000242
			159.7	0.000243
			159.8	0.000243
			159.9	0.000243
			160	0.000244
			160.1	0.000244
			160.2	0.000244
			160.3	0.000245
			160.4	0.000245
			160.5	0.000245
			160.6	0.000246
			160.7	0.000246
			160.8	0.000246
			160.9	0.000247
			161	0.000247
			161.1	0.000247
			161.2	0.000248
			161.3	0.000248
			161.4	0.000248
			161.5	0.000249
			161.6	0.000249
			161.7	0.000249
			161.8	0.00025
			161.9	0.00025
			162	0.00025
			162.1	0.000251
			162.2	0.000251
			162.3	0.000251
			162.4	0.000252
			162.5	0.000252
			162.6	0.000252
			162.7	0.000253
			162.8	0.000253
			162.9	0.000253
			163	0.000254
			163.1	0.000254
			163.2	0.000254
			163.3	0.000255
			163.4	0.000255
			163.5	0.000255
			163.6	0.000256
			163.7	0.000256
			163.8	0.000256
			163.9	0.000257
			164	0.000257
			164.1	0.000257
			164.2	0.000258
			164.3	0.000258
			164.4	0.000258
			164.5	0.000259
			164.6	0.000259
			164.7	0.000259
			164.8	0.00026
			164.9	0.00026
			165	0.00026
			165.1	0.000261
			165.2	0.000261
			165.3	0.000261
			165.4	0.000262
			165.5	0.000262
			165.6	0.000262
			165.7	0.000263
			165.8	0.000263
			165.9	0.000263
			166	0.000264
			166.1	0.000264
			166.2	0.000264
			166.3	0.000265
			166.4	0.000265
			166.5	0.000265
			166.6	0.000266
			166.7	0.000266
			166.8	0.000267
			166.9	0.000267
			167	0.000267
			167.1	0.000268
			167.2	0.000268
			167.3	0.000268
			167.4	0.000269
			167.5	0.000269
			167.6	0.000269
			167.7	0.00027
			167.8	0.00027
			167.9	0.00027
			168	0.000271
			168.1	0.000271
			168.2	0.000271
			168.3	0.000272
			168.4	0.000272
			168.5	0.000272
			168.6	0.000273
			168.7	0.000273
			168.8	0.000274
			168.9	0.000274
			169	0.000274
			169.1	0.000275
			169.2	0.000275
			169.3	0.000275
			169.4	0.000276
			169.5	0.000276
			169.6	0.000276
			169.7	0.000277
			169.8	0.000277
			169.9	0.000277
			170	0.000278
			170.1	0.000278
			170.2	0.000279
			170.3	0.000279
			170.4	0.000279
			170.5	0.00028
			170.6	0.00028
			170.7	0.00028
			170.8	0.000281
			170.9	0.000281
			171	0.000281
			171.1	0.000282
			171.2	0.000282
			171.3	0.000283
			171.4	0.000283
			171.5	0.000283
			171.6	0.000284
			171.7	0.000284
			171.8	0.000284
			171.9	0.000285
			172	0.000285
			172.1	0.000285
			172.2	0.000286
			172.3	0.000286
			172.4	0.000287
			172.5	0.000287
			172.6	0.000287
			172.7	0.000288
			172.8	0.000288
			172.9	0.000288
			173	0.000289
			173.1	0.000289
			173.2	0.000289
			173.3	0.00029
			173.4	0.00029
			173.5	0.000291
			173.6	0.000291
			173.7	0.000291
			173.8	0.000292
			173.9	0.000292
			174	0.000292
			174.1	0.000293
			174.2	0.000293
			174.3	0.000294
			174.4	0.000294
			174.5	0.000294
			174.6	0.000295
			174.7	0.000295
			174.8	0.000295
			174.9	0.000296
			175	0.000296
			175.1	0.000296
			175.2	0.000297
			175.3	0.000297
			175.4	0.000298
			175.5	0.000298
			175.6	0.000298
			175.7	0.000299
			175.8	0.000299
			175.9	0.000299
			176	0.0003
			176.1	0.0003
			176.2	0.000301
			176.3	0.000301
			176.4	0.000301
			176.5	0.000302
			176.6	0.000302
			176.7	0.000303
			176.8	0.000303
			176.9	0.000303
			177	0.000304
			177.1	0.000304
			177.2	0.000304
			177.3	0.000305
			177.4	0.000305
			177.5	0.000306
			177.6	0.000306
			177.7	0.000306
			177.8	0.000307
			177.9	0.000307
			178	0.000307
			178.1	0.000308
			178.2	0.000308
			178.3	0.000309
			178.4	0.000309
			178.5	0.000309
			178.6	0.00031
			178.7	0.00031
			178.8	0.000311
			178.9	0.000311
			179	0.000311
			179.1	0.000312
			179.2	0.000312
			179.3	0.000312
			179.4	0.000313
			179.5	0.000313
			179.6	0.000314
			179.7	0.000314
			179.8	0.000314
			179.9	0.000315
			180	0.000315
			180.1	0.000316
			180.2	0.000316
			180.3	0.000316
			180.4	0.000317
			180.5	0.000317
			180.6	0.000318
			180.7	0.000318
			180.8	0.000318
			180.9	0.000319
			181	0.000319
			181.1	0.00032
			181.2	0.00032
			181.3	0.00032
			181.4	0.000321
			181.5	0.000321
			181.6	0.000321
			181.7	0.000322
			181.8	0.000322
			181.9	0.000323
			182	0.000323
			182.1	0.000323
			182.2	0.000324
			182.3	0.000324
			182.4	0.000325
			182.5	0.000325
			182.6	0.000325
			182.7	0.000326
			182.8	0.000326
			182.9	0.000327
			183	0.000327
			183.1	0.000327
			183.2	0.000328
			183.3	0.000328
			183.4	0.000329
			183.5	0.000329
			183.6	0.000329
			183.7	0.00033
			183.8	0.00033
			183.9	0.000331
			184	0.000331
			184.1	0.000331
			184.2	0.000332
			184.3	0.000332
			184.4	0.000333
			184.5	0.000333
			184.6	0.000333
			184.7	0.000334
			184.8	0.000334
			184.9	0.000335
			185	0.000335
			185.1	0.000336
			185.2	0.000336
			185.3	0.000336
			185.4	0.000337
			185.5	0.000337
			185.6	0.000338
			185.7	0.000338
			185.8	0.000338
			185.9	0.000339
			186	0.000339
			186.1	0.00034
			186.2	0.00034
			186.3	0.00034
			186.4	0.000341
			186.5	0.000341
			186.6	0.000342
			186.7	0.000342
			186.8	0.000342
			186.9	0.000343
			187	0.000343
			187.1	0.000344
			187.2	0.000344
			187.3	0.000345
			187.4	0.000345
			187.5	0.000345
			187.6	0.000346
			187.7	0.000346
			187.8	0.000347
			187.9	0.000347
			188	0.000347
			188.1	0.000348
			188.2	0.000348
			188.3	0.000349
			188.4	0.000349
			188.5	0.00035
			188.6	0.00035
			188.7	0.00035
			188.8	0.000351
			188.9	0.000351
			189	0.000352
			189.1	0.000352
			189.2	0.000352
			189.3	0.000353
			189.4	0.000353
			189.5	0.000354
			189.6	0.000354
			189.7	0.000355
			189.8	0.000355
			189.9	0.000355
			190	0.000356
			190.1	0.000356
			190.2	0.000357
			190.3	0.000357
			190.4	0.000358
			190.5	0.000358
			190.6	0.000358
			190.7	0.000359
			190.8	0.000359
			190.9	0.00036
			191	0.00036
			191.1	0.00036
			191.2	0.000361
			191.3	0.000361
			191.4	0.000362
			191.5	0.000362
			191.6	0.000363
			191.7	0.000363
			191.8	0.000363
			191.9	0.000364
			192	0.000364
			192.1	0.000365
			192.2	0.000365
			192.3	0.000366
			192.4	0.000366
			192.5	0.000366
			192.6	0.000367
			192.7	0.000367
			192.8	0.000368
			192.9	0.000368
			193	0.000369
			193.1	0.000369
			193.2	0.000369
			193.3	0.00037
			193.4	0.00037
			193.5	0.000371
			193.6	0.000371
			193.7	0.000372
			193.8	0.000372
			193.9	0.000373
			194	0.000373
			194.1	0.000373
			194.2	0.000374
			194.3	0.000374
			194.4	0.000375
			194.5	0.000375
			194.6	0.000376
			194.7	0.000376
			194.8	0.000376
			194.9	0.000377
			195	0.000377
			195.1	0.000378
			195.2	0.000378
			195.3	0.000379
			195.4	0.000379
			195.5	0.000379
			195.6	0.00038
			195.7	0.00038
			195.8	0.000381
			195.9	0.000381
			196	0.000382
			196.1	0.000382
			196.2	0.000383
			196.3	0.000383
			196.4	0.000383
			196.5	0.000384
			196.6	0.000384
			196.7	0.000385
			196.8	0.000385
			196.9	0.000386
			197	0.000386
			197.1	0.000387
			197.2	0.000387
			197.3	0.000387
			197.4	0.000388
			197.5	0.000388
			197.6	0.000389
			197.7	0.000389
			197.8	0.00039
			197.9	0.00039
			198	0.000391
			198.1	0.000391
			198.2	0.000391
			198.3	0.000392
			198.4	0.000392
			198.5	0.000393
			198.6	0.000393
			198.7	0.000394
			198.8	0.000394
			198.9	0.000395
			199	0.000395
			199.1	0.000396
			199.2	0.000396
			199.3	0.000396
			199.4	0.000397
			199.5	0.000397
			199.6	0.000398
[truncated: 35,944 more rows]

## Sheet: Figure 2
Figure 2e		Figure 2f
Velocity		Run length
28.373		1.7875
35.8456		2.4375
147.727		1.625
49.4565		1.1375
108.333		1.625
52.907		6.825
112.202		4.7125
33.7264		1.7875
25.5357		1.7875
162.5		1.3
121.875		2.4375
74.6622		2.7625
127.679		1.7875
181.618		3.0875
81.25		2.7625
153.947		2.925
39.2241		1.1375
74.4792		1.7875
153.947		2.925
126.389		3.4125
143.382		2.4375
97.5		1.4625
95.5882		1.625
126.389		2.275
139.286		2.925
48.75		1.4625
71.6912		2.4375
47.0395		3.575
265.909		2.925
83.5714		2.925
81.25		1.625
60.1852		1.625
153.472		2.7625
191.177		3.25
132.954		1.4625
35.2594		3.7375
81.25		1.7875
172.059		2.925
125		1.625
66.9118		1.1375
111.719		1.7875
43.75		1.1375

## Sheet: Figure S1
Figure S1a			Figure S1b						Figure S1c
time	Halo		time	Actin_live	Actin_fixed	Halo			Time(s)	Mean	SD
1	2034		1	1	1	1			1	1	0
2	442		2	1	1	0.260095			2	0.993123	0.00877526
3	128		3	0.945946	1	0.099309			3	0.979304	0.0198304
4	57		4	0.891892	0.95	0.052746			4	0.96702	0.0277188
5	27		5	0.810811	0.95	0.032012			5	0.946705	0.0419349
6	8		6	0.756757	0.95	0.02219			6	0.928611	0.0471151
7	8		7	0.72973	0.9	0.01928			7	0.919235	0.0523724
8	7		8	0.702703	0.9	0.01637			8	0.910117	0.0555946
9	9		9	0.621622	0.85	0.013823			9	0.889856	0.0621909
10	9		10	0.621622	0.85	0.010549			10	0.880771	0.0620453
11	5		11	0.621622	0.85	0.007275			11	0.877582	0.0606411
12	1		12	0.621622	0.85	0.005457			12	0.865235	0.0704899
13	2		13	0.594595	0.85	0.005093			13	0.861217	0.0668991
14	3		14	0.540541	0.85	0.004365			14	0.85372	0.0728924
15	0		15	0.540541	0.85	0.003274			15	0.846415	0.0809409
16	0		16	0.486486	0.85	0.003274			16	0.835873	0.0835887
17	1		17	0.486486	0.85	0.003274			17	0.831967	0.0808648
18	2		18	0.459459	0.85	0.00291			18	0.827543	0.0798698
19	0		19	0.432432	0.85	0.002183			19	0.827207	0.0784846
20	2		20	0.432432	0.85	0.002183			20	0.828944	0.0810672
21	0		21	0.378378	0.85	0.001455			21	0.831199	0.0857065
22	1		22	0.378378	0.85	0.001455			22	0.816668	0.0860584
23	0		23	0.351351	0.85	0.001091			23	0.808144	0.0902434
24	2		24	0.351351	0.85	0.001091			24	0.801719	0.0745823
25	0		25	0.324324	0.85	0.000364			25	0.797331	0.053736
26	0		26	0.324324	0.85	0.000364			26	0.787413	0.0563527
27	0		27	0.324324	0.85	0.000364			27	0.793298	0.0491738
28	0		28	0.324324	0.75	0.000364			28	0.784704	0.0484146
29	0		29	0.324324	0.75	0.000364			29	0.786168	0.0402758
30	0		30	0.297297	0.75	0.000364			30	0.782691	0.0433259
31	0		31	0.297297	0.75	0.000364			31	0.78066	0.0322655
32	0		32	0.297297	0.75	0.000364			32	0.775485	0.0315322
33	0		33	0.297297	0.75	0.000364			33	0.783957	0.0275233
34	0		34	0.297297	0.75	0.000364			34	0.786357	0.0268748
35	0		35	0.243243	0.75	0.000364			35	0.792361	0.0384184
36	0		36	0.243243	0.75	0.000364			36	0.79293	0.0373661
37	0		37	0.243243	0.75	0.000364			37	0.787625	0.0261014
38	0		38	0.216216	0.75	0.000364			38	0.789242	0.0318709
39	0		39	0.189189	0.75	0.000364			39	0.785022	0.03047
40	0		40	0.189189	0.75	0.000364			40	0.77903	0.0392382
41	0		41	0.189189	0.75	0.000364			41	0.762509	0.0360512
42	0		42	0.189189	0.7	0.000364			42	0.763822	0.0337906
43	0		43	0.189189	0.7	0.000364			43	0.754922	0.0381378
44	0		44	0.189189	0.7	0.000364			44	0.74971	0.0435788
45	0		45	0.189189	0.7	0.000364			45	0.747876	0.049152
46	0		46	0.189189	0.7	0.000364			46	0.750618	0.0527876
47	0		47	0.189189	0.7	0.000364			47	0.742682	0.056246
48	0		48	0.162162	0.7	0.000364			48	0.743653	0.0679798
49	0		49	0.162162	0.7	0.000364			49	0.740046	0.0511048
50	0		50	0.162162	0.7	0.000364			50	0.726296	0.0361418
51	0		51	0.162162	0.7	0.000364			51	0.718227	0.0237126
52	0		52	0.162162	0.7	0.000364			52	0.709876	0.0287005
53	0		53	0.162162	0.7	0.000364			53	0.705745	0.0321324
54	0		54	0.162162	0.65	0.000364			54	0.708393	0.0363332
55	0		55	0.162162	0.65	0.000364			55	0.709277	0.0324218
56	0		56	0.162162	0.65	0.000364			56	0.708518	0.0375604
57	0		57	0.162162	0.65	0.000364			57	0.710018	0.04168
58	0		58	0.162162	0.65	0.000364			58	0.708182	0.0400787
59	0		59	0.162162	0.65	0.000364			59	0.712943	0.0456709
60	0		60	0.162162	0.65	0.000364			60	0.72036	0.0526409
61	0		61	0.135135	0.65	0.000364			61	0.717933	0.0530322
62	0		62	0.108108	0.6	0.000364			62	0.720658	0.0557074
63	0		63	0.108108	0.6	0.000364			63	0.71926	0.0527752
64	0		64	0.108108	0.6	0.000364			64	0.718057	0.0573602
65	1		65	0.108108	0.6	0.000364			65	0.723414	0.0608439
			66	0.081081	0.6	0			66	0.719048	0.0530411
			67	0.081081	0.6	0			67	0.72001	0.0606934
			68	0.081081	0.55	0			68	0.723019	0.0700128
			69	0.081081	0.55	0			69	0.725082	0.0768662
			70	0.081081	0.55	0			70	0.726835	0.0710943
			71	0.081081	0.55	0			71	0.724641	0.0764722
			72	0.081081	0.55	0			72	0.724038	0.0841874
			73	0.081081	0.55	0			73	0.718251	0.0888224
			74	0.081081	0.55	0			74	0.715	0.102795
			75	0.081081	0.55	0			75	0.710778	0.105211
			76	0.081081	0.55	0			76	0.702293	0.103579
			77	0.081081	0.55	0			77	0.691338	0.0884407
			78	0.081081	0.55	0			78	0.684029	0.0810412
			79	0.081081	0.55	0			79	0.678031	0.0671618
			80	0.081081	0.55	0			80	0.671839	0.0587394
			81	0.081081	0.55	0			81	0.672716	0.0575141
			82	0.081081	0.55	0			82	0.671173	0.0619802
			83	0.081081	0.55	0			83	0.667101	0.0749824
			84	0.081081	0.55	0			84	0.656843	0.0747938
			85	0.081081	0.55	0			85	0.655979	0.06856
			86	0.081081	0.55	0			86	0.655234	0.0731529
			87	0.081081	0.55	0			87	0.653862	0.0771488
			88	0.081081	0.55	0			88	0.649258	0.0840714
			89	0.081081	0.55	0			89	0.650458	0.0906111
			90	0.081081	0.55	0			90	0.645431	0.0907428
			91	0.081081	0.55	0			91	0.636711	0.0948485
			92	0.081081	0.55	0			92	0.636054	0.0925346
			93	0.081081	0.55	0			93	0.63092	0.0955325
			94	0.081081	0.5	0			94	0.625632	0.0865192
			95	0.081081	0.5	0			95	0.625102	0.0866756
			96	0.081081	0.5	0			96	0.631958	0.0903707
			97	0.081081	0.5	0			97	0.63581	0.0931801
			98	0.081081	0.4	0			98	0.628791	0.091567
			99	0.081081	0.4	0			99	0.618682	0.0891396
			100	0.081081	0.35	0			100	0.610449	0.0888917
			101	0.081081	0.35	0			101	0.605757	0.0885052
			102	0.081081	0.3	0			102	0.597179	0.0924725
			103	0.081081	0.3	0			103	0.587909	0.0932277
			104	0.081081	0.3	0			104	0.583871	0.0966966
			105	0.081081	0.3	0			105	0.579941	0.106079
			106	0.081081	0.3	0			106	0.58841	0.10592
			107	0.081081	0.25	0			107	0.573564	0.109726
			108	0.081081	0.25	0			108	0.566107	0.100543
			109	0.081081	0.25	0			109	0.571859	0.102501
			110	0.081081	0.25	0			110	0.570451	0.102253
			111	0.081081	0.25	0			111	0.568683	0.0984525
			112	0.081081	0.2	0			112	0.567136	0.0944788
									113	0.570396	0.0974526
									114	0.559991	0.0978209
									115	0.547261	0.0928638
									116	0.546263	0.0918266
									117	0.547467	0.0911797
									118	0.549587	0.0879802
									119	0.554821	0.0939486
									120	0.561434	0.101304
									121	0.570427	0.112503
									122	0.579354	0.110103
									123	0.580894	0.111968
									124	0.579492	0.104306
									125	0.580629	0.099946
									126	0.579854	0.0994462
									127	0.587487	0.0950916
									128	0.591028	0.0932135
									129	0.591268	0.0953477
									130	0.587862	0.0911613
									131	0.587414	0.092798
									132	0.579372	0.0974972
									133	0.576596	0.10168
									134	0.579963	0.110698
									135	0.582463	0.114671
									136	0.586176	0.114227
									137	0.587169	0.110852
									138	0.58845	0.0953077
									139	0.594077	0.0834756
									140	0.592228	0.0750953
									141	0.589956	0.0779724
									142	0.587237	0.0854092
									143	0.57819	0.085332
									144	0.577069	0.0867798
									145	0.574309	0.0807845
									146	0.569818	0.0831815
									147	0.55572	0.0754587
									148	0.546801	0.0749633
									149	0.531594	0.0769806
									150	0.538784	0.083189
									151	0.535983	0.0873679
									152	0.534496	0.0870551
									153	0.525211	0.083895
									154	0.52175	0.0915903
									155	0.521351	0.0888686
									156	0.52738	0.0912411
									157	0.527399	0.0837936
									158	0.529059	0.0868055
									159	0.527523	0.093907
									160	0.526151	0.0965176
									161	0.527346	0.0974254
									162	0.524513	0.0975091
									163	0.526867	0.101616
									164	0.520107	0.106991
									165	0.51924	0.0998339
									166	0.528088	0.103555
									167	0.52904	0.105188
									168	0.532781	0.106913
									169	0.535081	0.106152
									170	0.53703	0.110314
									171	0.536223	0.112111
									172	0.528608	0.110063
									173	0.532418	0.113409
									174	0.531168	0.112144
									175	0.53818	0.117471
									176	0.53989	0.119322
									177	0.537174	0.11377
									178	0.531231	0.111827
									179	0.529248	0.113537
									180	0.525695	0.110205
									181	0.524404	0.115026
									182	0.519747	0.114292
									183	0.519257	0.110626
									184	0.521617	0.10494
									185	0.523806	0.0989355
									186	0.527723	0.100839
									187	0.527522	0.102326
									188	0.528496	0.106473
									189	0.525298	0.10847
									190	0.525166	0.112733
									191	0.52973	0.121573
									192	0.531579	0.126782
									193	0.525198	0.123144
									194	0.519382	0.119343
									195	0.521339	0.110402
									196	0.5153	0.108104
									197	0.5197	0.108837
									198	0.517697	0.107757
									199	0.517317	0.102455
									200	0.517795	0.100211
									201	0.515423	0.104576
									202	0.518245	0.105402
									203	0.514068	0.103844
									204	0.512513	0.0979345
									205	0.509328	0.104805
									206	0.514658	0.100766
									207	0.511996	0.103729
									208	0.518266	0.104854
									209	0.518059	0.108204
									210	0.525182	0.110409
									211	0.522301	0.116752
									212	0.523185	0.114786
									213	0.521514	0.123107
									214	0.521361	0.122173
									215	0.517808	0.121724
									216	0.520719	0.120348
									217	0.520452	0.117526
									218	0.523571	0.109505
									219	0.524626	0.106399
									220	0.520228	0.10899
									221	0.523005	0.106216
									222	0.527989	0.101842
									223	0.529289	0.102573
									224	0.52573	0.0917042
									225	0.525133	0.089962
									226	0.513021	0.0830157
									227	0.513728	0.0765301
									228	0.514557	0.074939
									229	0.511426	0.0755909
									230	0.515968	0.0762839
									231	0.518692	0.0800929
									232	0.524703	0.0747636
									233	0.525527	0.0708688
									234	0.520622	0.0707971
									235	0.519163	0.0662092
									236	0.525041	0.0733689
									237	0.522718	0.0720337
									238	0.525674	0.0735973
									239	0.52441	0.0769781
									240	0.525339	0.0744958
									241	0.521553	0.0785248
									242	0.521801	0.0722764
									243	0.518981	0.0638966
									244	0.516991	0.0586518
									245	0.511595	0.0563323
									246	0.508925	0.0542452
									247	0.511789	0.0585359
									248	0.502413	0.0580278
									249	0.502988	0.0642431
									250	0.490509	0.0597813
									251	0.488307	0.0576609
									252	0.492001	0.0634315
									253	0.484707	0.0612239
									254	0.479813	0.0665175
									255	0.477169	0.0698809
									256	0.477218	0.0786304
									257	0.485141	0.0877365
									258	0.47858	0.0823101
									259	0.472324	0.0796202
									260	0.463656	0.078888
									261	0.458684	0.0765627
									262	0.454491	0.0725953
									263	0.447915	0.0691817
									264	0.444496	0.0653021
									265	0.441948	0.0602342
									266	0.446995	0.0629668
									267	0.450554	0.05677
									268	0.457895	0.0635336
									269	0.455338	0.0634858
									270	0.448245	0.0640176
									271	0.449595	0.0594913
									272	0.440335	0.0523092
									273	0.436907	0.0500648
									274	0.432173	0.0490191
									275	0.425677	0.0517846
									276	0.425224	0.0484561
									277	0.425098	0.0470709
									278	0.425238	0.0408103
									279	0.431347	0.0438021
									280	0.427843	0.0389329
									281	0.433715	0.041853
									282	0.43224	0.0421914
									283	0.433316	0.0417815
									284	0.439236	0.0460334
									285	0.439724	0.0543242
									286	0.441123	0.0587315
									287	0.443627	0.0629511
									288	0.44584	0.0701315
									289	0.446472	0.0738629
									290	0.443697	0.0758297
									291	0.44075	0.080212
									292	0.445826	0.0842034
									293	0.44374	0.0807462
									294	0.450467	0.0810667
									295	0.45433	0.0853359
									296	0.453426	0.0853982
									297	0.451873	0.078707
									298	0.451523	0.0768018
									299	0.452047	0.076411
									300	0.451638	0.0777718
									301	0.450136	0.0815642
									302	0.446521	0.0844348
									303	0.445547	0.0911678
									304	0.442602	0.0912345
									305	0.438089	0.0943214
									306	0.440268	0.0902078
									307	0.436661	0.0785852
									308	0.430689	0.069288
									309	0.426813	0.0664332
									310	0.421465	0.0613051
									311	0.417848	0.0576682
									312	0.415651	0.056794
									313	0.410205	0.0569806
									314	0.403427	0.0590567
									315	0.398449	0.0600614
									316	0.393347	0.0608771
									317	0.38996	0.062217
									318	0.391471	0.065351
									319	0.388512	0.0650652
									320	0.389375	0.0733745
									321	0.38715	0.0731585
									322	0.389646	0.0776999
									323	0.389935	0.0782565
									324	0.394416	0.074327
									325	0.396266	0.0734976
									326	0.401508	0.0696031
									327	0.404649	0.0703668
									328	0.408003	0.0731985
									329	0.407093	0.0742822
									330	0.411447	0.077315
									331	0.400545	0.0634971
									332	0.399793	0.0608835
									333	0.39969	0.0577771
									334	0.402135	0.0505857
									335	0.402798	0.0493665
									336	0.401808	0.0508803
									337	0.396191	0.0474404
									338	0.397588	0.0573225
									339	0.396713	0.0526901
									340	0.402209	0.0579095
									341	0.396054	0.0644792
									342	0.390392	0.0652231
									343	0.378916	0.0635897
									344	0.378447	0.065966
									345	0.375051	0.0704598
									346	0.373112	0.0719446
									347	0.372836	0.0740005
									348	0.372918	0.0769813
									349	0.374246	0.0761767
									350	0.376999	0.0815465
									351	0.377499	0.082319
									352	0.37418	0.08239
									353	0.375616	0.0843729
									354	0.375189	0.0808256
									355	0.375922	0.0805663
									356	0.380495	0.0813119
									357	0.37503	0.0792105
									358	0.376523	0.0813478
									359	0.373511	0.0837332
									360	0.37382	0.0856324
									361	0.370122	0.0850008
									362	0.369864	0.0868211
									363	0.371751	0.0895754
									364	0.370964	0.0905428
									365	0.373118	0.0936112
									366	0.374167	0.096444
									367	0.373524	0.0949575
									368	0.376047	0.0983715
									369	0.375343	0.0992317
									370	0.370801	0.0976296
									371	0.372261	0.0990118
									372	0.368416	0.0954264
									373	0.368314	0.0957418
									374	0.362751	0.0925756
									375	0.358829	0.0881073
									376	0.354445	0.0865798
									377	0.35397	0.0895655
									378	0.353233	0.0884257
									379	0.353409	0.0869338
									380	0.350243	0.0889714
									381	0.355035	0.0924164
									382	0.350114	0.0920579
									383	0.347106	0.0855237
									384	0.346568	0.081632
									385	0.343284	0.0799065
									386	0.339078	0.0777048
									387	0.338218	0.0814011
									388	0.33365	0.0787
									389	0.33078	0.076901
									390	0.324972	0.0728047
									391	0.332079	0.0759747
									392	0.331366	0.0744514
									393	0.331101	0.0735036
									394	0.332958	0.0759396
									395	0.331701	0.075036
									396	0.336152	0.0779499
									397	0.338331	0.0794316
									398	0.338637	0.0785713
									399	0.337589	0.0804292
									400	0.341551	0.0839729
									401	0.343008	0.0854885
									402	0.345075	0.0890648
									403	0.346101	0.091449
									404	0.343627	0.0945369
									405	0.343984	0.0916355
									406	0.343878	0.0924045
									407	0.344499	0.0945019
									408	0.345276	0.0940775
									409	0.346816	0.0961059
									410	0.349088	0.101189
									411	0.352359	0.101199
									412	0.35361	0.101261
									413	0.349791	0.0969522
									414	0.343187	0.086428
									415	0.340967	0.08074
									416	0.339671	0.0777153
									417	0.34334	0.0794412
									418	0.339768	0.0749506
									419	0.342958	0.0786898
									420	0.344497	0.0819117
									421	0.344338	0.0847595
									422	0.344528	0.0877066
									423	0.344466	0.0894826
									424	0.347375	0.0900426
									425	0.344675	0.083952
									426	0.337595	0.0737536
									427	0.334859	0.074651
									428	0.334955	0.0769024
									429	0.333896	0.073408
									430	0.327759	0.0724278
									431	0.32932	0.0721729
									432	0.328667	0.0655511
									433	0.331771	0.0644038
									434	0.330513	0.0660753
									435	0.332503	0.0687378
									436	0.332681	0.0737395
									437	0.336762	0.0753252
									438	0.335639	0.0687823
									439	0.333578	0.0671585
									440	0.331618	0.0635755
									441	0.330399	0.0653382
									442	0.334744	0.0685683
									443	0.336669	0.0703885
									444	0.337813	0.0733511
									445	0.336573	0.0779093
									446	0.337178	0.0799755
									447	0.336476	0.0738508
									448	0.33621	0.0755459
									449	0.335599	0.0788445
									450	0.335404	0.0774668
									451	0.333802	0.0746422
									452	0.333879	0.0721274
									453	0.332033	0.075784
									454	0.329866	0.0823877
									455	0.330474	0.0859301
									456	0.328669	0.0904701
									457	0.328499	0.0906328
									458	0.330258	0.0952958
									459	0.327652	0.0925452
									460	0.327241	0.0941782
									461	0.326709	0.0902822
									462	0.325282	0.0884346
									463	0.322508	0.0871039
									464	0.326659	0.0918837
									465	0.324524	0.0913431
									466	0.327811	0.0915981
									467	0.330628	0.0965637
									468	0.331611	0.0966997
									469	0.336247	0.0967069
									470	0.336177	0.0927116
									471	0.333541	0.0927621
									472	0.328219	0.0908618
									473	0.323809	0.0854843
									474	0.320852	0.0817582
									475	0.321876	0.0845018
									476	0.32475	0.0819578
									477	0.32399	0.0828472
									478	0.323194	0.0821633
									479	0.321901	0.0789081
									480	0.319336	0.0848324
									481	0.31815	0.0893652
									482	0.317925	0.0953933
									483	0.317309	0.0925521
									484	0.319052	0.0926374
									485	0.319325	0.0900362
									486	0.317279	0.088882
									487	0.320606	0.0921492
									488	0.319163	0.0962324
									489	0.318937	0.0903162
									490	0.318787	0.0860346
									491	0.3227	0.0855337
									492	0.325367	0.0859087
									493	0.324453	0.0864631
									494	0.324036	0.0853865
									495	0.326576	0.0798157
									496	0.322614	0.0743144
									497	0.325735	0.0763381
									498	0.324005	0.076535
									499	0.320478	0.0703846
									500	0.319714	0.0749044
									501	0.32095	0.0795474
									502	0.319432	0.0861166
									503	0.324695	0.0878548
									504	0.327721	0.0880102
									505	0.322944	0.0836318
									506	0.32555	0.0886791
									507	0.319947	0.0813208
									508	0.314255	0.073855
									509	0.307186	0.0671028
									510	0.304335	0.0621254
									511	0.301116	0.0603486
									512	0.298456	0.0587392
									513	0.299559	0.0629449
									514	0.301619	0.0662605
									515	0.30132	0.0673823
									516	0.305672	0.069484
									517	0.302394	0.0661907
									518	0.304657	0.0739606
									519	0.308005	0.0767109
									520	0.310011	0.0845158
									521	0.309457	0.0857797
									522	0.309361	0.0855392
									523	0.309981	0.0894762
									524	0.308858	0.0932638
									525	0.314736	0.0994942
									526	0.316077	0.102278
									527	0.312222	0.0994185
									528	0.314861	0.0995121
									529	0.313805	0.102553
									530	0.317404	0.108801
									531	0.315567	0.107681
									532	0.313393	0.102162
									533	0.311018	0.101021
									534	0.311203	0.103898
									535	0.313588	0.109179
									536	0.318062	0.11546
									537	0.312827	0.113656
									538	0.312612	0.114085
									539	0.309553	0.113129
									540	0.300812	0.103086
									541	0.295638	0.0955855
									542	0.28913	0.0893413
									543	0.290753	0.0863043
									544	0.291973	0.0835082
									545	0.291879	0.0793996
									546	0.295705	0.0818064
									547	0.294884	0.078491
									548	0.29745	0.0844136
									549	0.297791	0.0883192
									550	0.290394	0.0774684
									551	0.284059	0.0708885
									552	0.284877	0.0720977
									553	0.282798	0.072477
									554	0.283492	0.0725704
									555	0.281835	0.0734747
									556	0.286007	0.0796179
									557	0.286045	0.0819498
									558	0.281102	0.077928
									559	0.282534	0.0786122
									560	0.281892	0.0829312
									561	0.284703	0.0849587
									562	0.286887	0.0875849
									563	0.285393	0.0862047
									564	0.288262	0.0891759
									565	0.290908	0.0959724
									566	0.289109	0.0932759
									567	0.290571	0.0927825
									568	0.290026	0.0945894
									569	0.292885	0.0970113
									570	0.292949	0.0947938
									571	0.291021	0.0929101
									572	0.291586	0.0949812
									573	0.288974	0.091129
									574	0.291408	0.0943854
									575	0.292823	0.0977513
									576	0.291745	0.0965107
									577	0.290207	0.0931213
									578	0.28798	0.0914289
									579	0.282979	0.0908099
									580	0.283851	0.0904821
									581	0.282015	0.0871156
									582	0.281486	0.0840564
									583	0.282908	0.0888234
									584	0.285983	0.088728
									585	0.288279	0.0914585
									586	0.284718	0.0878538
									587	0.283519	0.0864516
									588	0.281359	0.0870263
									589	0.280775	0.0866178
									590	0.27755	0.0863283
									591	0.275289	0.0804476
									592	0.273016	0.0754941
									593	0.274374	0.0710368
									594	0.279312	0.0744776
									595	0.281893	0.0728102
									596	0.279979	0.0694954
									597	0.276931	0.0712045
									598	0.276959	0.0693141
									599	0.272501	0.0663594
									600	0.272601	0.0701413
									601	0.272934	0.0721117
									602	0.275743	0.0727969
									603	0.275733	0.0746953
									604	0.274585	0.0722507
									605	0.272388	0.0740915
									606	0.273496	0.07488
									607	0.272252	0.0725974
									608	0.272532	0.0715874
									609	0.267352	0.067632
									610	0.270193	0.0716938
									611	0.271459	0.0743859
									612	0.269774	0.0736945
									613	0.267446	0.0729223
									614	0.266596	0.0729979
									615	0.26715	0.0757929
									616	0.269327	0.081009
									617	0.270056	0.081846
									618	0.272913	0.0867341
									619	0.275307	0.0881318
									620	0.272618	0.0871198
									621	0.271248	0.0882782
									622	0.272459	0.0887504
									623	0.270948	0.0887558
									624	0.268467	0.0897437
									625	0.269059	0.0873349
									626	0.267125	0.0880969
									627	0.266816	0.0896557
									628	0.268105	0.0883691
									629	0.26852	0.0891403
									630	0.268944	0.0883794
									631	0.268541	0.089198
									632	0.267917	0.0910518
									633	0.270083	0.0896926
									634	0.26772	0.0878024
									635	0.265024	0.0840175
									636	0.263886	0.0855665
									637	0.262666	0.0823433
									638	0.264444	0.0849776
									639	0.263931	0.0831443
									640	0.261938	0.0814409
									641	0.262106	0.0786728
									642	0.259727	0.0756677
									643	0.257403	0.0773512
									644	0.254627	0.0700775
									645	0.254488	0.0734749
									646	0.252403	0.0688531
									647	0.250589	0.0665768
									648	0.249043	0.0650647
									649	0.248487	0.0635778
									650	0.247248	0.0646776
									651	0.245776	0.0631592
									652	0.248028	0.0656274
									653	0.248881	0.0674349
									654	0.248124	0.0647631
									655	0.248924	0.0641484
									656	0.250405	0.0670754
									657	0.251719	0.068611
									658	0.251935	0.0690274
									659	0.252374	0.0692535
									660	0.253176	0.0666937
									661	0.254502	0.0659517
									662	0.257226	0.0717448
									663	0.259973	0.0785032
									664	0.259811	0.0804119
									665	0.259191	0.0796648
									666	0.257996	0.0799779
									667	0.259703	0.0825764
									668	0.257316	0.0840523
									669	0.261256	0.0877285
									670	0.26233	0.0900256
									671	0.262577	0.0946139
									672	0.267007	0.101425
									673	0.269134	0.103604
									674	0.268364	0.106702
									675	0.269925	0.106128
									676	0.26923	0.110371
									677	0.272354	0.108707
									678	0.268456	0.108519
									679	0.27096	0.115318
									680	0.270945	0.10812
									681	0.267874	0.102856
									682	0.269755	0.0996417
									683	0.270227	0.0967082
									684	0.271281	0.0989622
									685	0.26794	0.0912927
									686	0.264317	0.0875997
									687	0.261692	0.0873773
									688	0.262632	0.0908014
									689	0.261123	0.090358
									690	0.260995	0.0878036
									691	0.260899	0.0885551
									692	0.2617	0.0914682
									693	0.25865	0.0844457
									694	0.25322	0.0775321
									695	0.250494	0.0699275
									696	0.251174	0.064673
									697	0.251336	0.0623081
									698	0.25426	0.0633769
									699	0.256297	0.066187
									700	0.262638	0.0680037
									701	0.270815	0.0714468
									702	0.273963	0.0753752
									703	0.276446	0.0776954
									704	0.277265	0.0822987
									705	0.279481	0.0848058
									706	0.278453	0.0858642
									707	0.276274	0.0895274
									708	0.275623	0.0891479
									709	0.273978	0.0913142
									710	0.274084	0.093684
									711	0.272989	0.0975489
									712	0.270774	0.0932237
									713	0.269423	0.0965734
									714	0.266699	0.0943068
									715	0.268612	0.0944794
									716	0.259967	0.0799407
									717	0.257729	0.0780552
									718	0.252998	0.0747929
									719	0.2498	0.0762968
									720	0.250728	0.076906
									721	0.248026	0.0757293
									722	0.246212	0.0770422
									723	0.248737	0.0799811
									724	0.246212	0.0799803
									725	0.246023	0.0770903
									726	0.24454	0.0746945
									727	0.248348	0.0780582
									728	0.250925	0.0824413
									729	0.251795	0.0833781
									730	0.251209	0.0860991
									731	0.248768	0.0828099
									732	0.249655	0.0835466
									733	0.24668	0.0836213
									734	0.24877	0.0803317
									735	0.244996	0.0818274
									736	0.245834	0.0825173
									737	0.246583	0.0850477
									738	0.247588	0.0862584
									739	0.249075	0.0839585
									740	0.247643	0.0834157
									741	0.251303	0.0897528
									742	0.25117	0.0905391
									743	0.253879	0.0926631
									744	0.251545	0.0941108
									745	0.25111	0.0981126
									746	0.250912	0.0954269
									747	0.251287	0.0957343
									748	0.250404	0.097606
									749	0.249077	0.0968748
									750	0.247949	0.0933471
									751	0.247751	0.0913907
									752	0.24799	0.090853
									753	0.244922	0.0872368
									754	0.243297	0.0831054
									755	0.245899	0.0843333
									756	0.249523	0.0879999
									757	0.250906	0.0864358
									758	0.250824	0.0855891
									759	0.248364	0.082485
									760	0.248936	0.0818729
									761	0.245434	0.0810975
									762	0.245915	0.0782964
									763	0.246149	0.0802474
									764	0.247103	0.080575
									765	0.24459	0.0800682
									766	0.241504	0.0778598
									767	0.238472	0.0735753
									768	0.23748	0.0690276
									769	0.234718	0.0675277
									770	0.232106	0.0659301
									771	0.229637	0.0624075
									772	0.227215	0.0642968
									773	0.227687	0.0670135
									774	0.227811	0.0698423
									775	0.227604	0.0713634
									776	0.232264	0.0741996
									777	0.237891	0.0775871
									778	0.238107	0.0759419
									779	0.240425	0.074414
									780	0.240852	0.0736864
									781	0.242202	0.0743389
									782	0.240954	0.0762006
									783	0.242511	0.0790406
									784	0.239231	0.0776998
									785	0.238019	0.0763722
									786	0.237293	0.0787929
									787	0.238698	0.0817944
									788	0.238738	0.0797944
									789	0.238224	0.0791884
									790	0.238324	0.0831969
									791	0.237673	0.0810396
									792	0.235973	0.0790153
									793	0.233274	0.0792635
									794	0.232325	0.0809279
									795	0.231986	0.0836933
									796	0.231371	0.0826785
									797	0.23374	0.0856944
									798	0.228469	0.0784637
									799	0.226504	0.0772342
									800	0.225963	0.077192
									801	0.22543	0.0786545
									802	0.224848	0.0765389
									803	0.226174	0.0780854
									804	0.227698	0.0803926
									805	0.227939	0.0809259
									806	0.225968	0.0765048
									807	0.224735	0.0762459
									808	0.225231	0.0760719
									809	0.226125	0.0772325
									810	0.22692	0.0777837
									811	0.227755	0.0816743
									812	0.228249	0.0813843
									813	0.228582	0.0803987
									814	0.228076	0.0807983
									815	0.228283	0.0788103
									816	0.23168	0.0809754
									817	0.233353	0.0824611
									818	0.238684	0.0873341
									819	0.239129	0.0888829
									820	0.239188	0.0885206
									821	0.239579	0.0896471
									822	0.240896	0.0918633
									823	0.242216	0.0963275
									824	0.240016	0.0951566
									825	0.241591	0.100101
									826	0.24298	0.0980903
									827	0.242597	0.0971616
									828	0.238828	0.0888039
									829	0.239982	0.0892418
									830	0.237823	0.0881098
									831	0.232961	0.0828319
									832	0.23418	0.079502
									833	0.236305	0.0831611
									834	0.234472	0.085063
									835	0.235499	0.0837948
									836	0.229395	0.0836459
									837	0.227066	0.0795016
									838	0.228094	0.0833029
									839	0.230437	0.0835971
									840	0.230807	0.0852468
									841	0.23228	0.0841219
									842	0.235812	0.0888498
									843	0.234902	0.0882388
									844	0.235841	0.090403
									845	0.237616	0.0908103
									846	0.235836	0.0929345
									847	0.233276	0.0888366
									848	0.236972	0.085759
									849	0.236148	0.0882132
									850	0.233962	0.0832609
									851	0.233767	0.0792062
									852	0.235409	0.0837057
									853	0.238487	0.0900091
									854	0.238463	0.0926924
									855	0.238498	0.0961375
									856	0.239533	0.0986652
									857	0.238868	0.101452
									858	0.237655	0.100065
									859	0.232338	0.0970551
									860	0.232041	0.0981898
									861	0.227449	0.0923009
									862	0.229752	0.0904639
									863	0.22411	0.0829096
									864	0.220176	0.081552
									865	0.219683	0.0802958
									866	0.218048	0.0790788
									867	0.218648	0.0802578
									868	0.21752	0.0808142
									869	0.213897	0.0775266
									870	0.215694	0.0809123
									871	0.216699	0.0824405
									872	0.220423	0.0846181
									873	0.219145	0.0821012
									874	0.21976	0.0837399
									875	0.220626	0.0812246
									876	0.221156	0.0795076
									877	0.221243	0.0759034
									878	0.220029	0.0700566
									879	0.22052	0.0657359
									880	0.221395	0.0664941
									881	0.226235	0.0684423
									882	0.223449	0.0746523
									883	0.222366	0.0770856
									884	0.225659	0.0810614
									885	0.223338	0.081092
									886	0.221272	0.0789988
									887	0.219873	0.0789134
									888	0.222911	0.083145
									889	0.223721	0.0855947
									890	0.222461	0.0865294
									891	0.224101	0.0894398
									892	0.224412	0.0911265
									893	0.223373	0.0895619
									894	0.217203	0.0825241
									895	0.218785	0.0799904
									896	0.219725	0.0774809
									897	0.215712	0.0757368
									898	0.214638	0.0738178
									899	0.214313	0.0751887
									900	0.215702	0.0754168
									901	0.212728	0.0747649
									902	0.213555	0.0749752
									903	0.209727	0.0721121
									904	0.208849	0.0718479
									905	0.210481	0.0761424
									906	0.21172	0.0759648
									907	0.213025	0.0771308
									908	0.211996	0.0698908
									909	0.210377	0.0686506
									910	0.209814	0.0676544
									911	0.20929	0.0681319
									912	0.209602	0.0652042
									913	0.207254	0.0667692
									914	0.208948	0.0667926
									915	0.208031	0.0693302
									916	0.206501	0.068753
									917	0.209164	0.0708037
									918	0.207874	0.0696874
									919	0.208879	0.0689371
									920	0.21128	0.0698505
									921	0.21217	0.0719048
									922	0.212826	0.0734716
									923	0.211815	0.0731018
									924	0.211996	0.0708806
									925	0.211854	0.0697371
									926	0.210204	0.0677194
									927	0.209345	0.0672224
									928	0.207364	0.0652072
									929	0.207059	0.0653737
									930	0.209497	0.0673486
									931	0.210756	0.0678442
									932	0.212474	0.0684699
									933	0.2137	0.0643122
									934	0.213191	0.0663459
									935	0.213065	0.0684034
									936	0.21202	0.0709341
									937	0.214549	0.0758889
									938	0.21135	0.0776199
									939	0.210232	0.0799904
									940	0.20676	0.0801766
									941	0.205025	0.0762607
									942	0.202265	0.0750342
									943	0.200866	0.0751318
									944	0.203884	0.0800038
									945	0.203157	0.0796124
									946	0.203918	0.0817945
									947	0.205141	0.0805222
									948	0.206958	0.0812794
									949	0.206083	0.0782513
									950	0.207985	0.0747611
									951	0.211369	0.0726894
									952	0.211859	0.0742102
									953	0.213844	0.0756502
									954	0.212776	0.0789611
									955	0.21408	0.0836757
									956	0.210891	0.0811544
									957	0.207875	0.0819003
									958	0.204627	0.0734866
									959	0.203939	0.0738529
									960	0.201968	0.0728572
									961	0.200517	0.0687496
									962	0.200223	0.0686043
									963	0.199787	0.065518
									964	0.200068	0.0662813
									965	0.201267	0.0669448
									966	0.201844	0.0658368
									967	0.200553	0.0662455
									968	0.198682	0.0641624
									969	0.196921	0.0616075
									970	0.194062	0.0602364
									971	0.19408	0.0591797
									972	0.193351	0.0584431
									973	0.193597	0.0595576
									974	0.194491	0.0594372
									975	0.196355	0.0619345
									976	0.195956	0.0611972
									977	0.195803	0.064082
									978	0.196921	0.0639358
									979	0.193705	0.0641865
									980	0.194869	0.0645421
									981	0.194626	0.0653341
									982	0.198797	0.0645003
									983	0.202755	0.0636132
									984	0.204525	0.0653595
									985	0.20269	0.0672813
									986	0.202191	0.0656647
									987	0.202115	0.0668933
									988	0.202396	0.0697029
									989	0.202133	0.0723219
									990	0.202195	0.0749763
									991	0.201479	0.076822
									992	0.200996	0.0777087
									993	0.19943	0.0779535
									994	0.20032	0.0816783
									995	0.19905	0.0799326
									996	0.199051	0.08091
									997	0.199348	0.0828665
									998	0.199039	0.0824634
									999	0.197427	0.0790159
									1000	0.196718	0.0775635

## Sheet: Figure S2
Figure S2c
AP20187 (−)	AP20187 (+)
0	0.002
0	0.004
0	0.002
0	0.004
	0.004
	0.002
	0.002
	0.002
	0.002
	0.002857
	0.004
	0.006
	0.004
	0.006
	0.002
	0.002

## Sheet: Figure S3
Figure S3c				Figure S3d				Figure S3e
Full-length	RK/AA	ΔSH3-ΔM/F2		HMM	RK/AA	ΔSH3-ΔM/F2		HMM	RK/AA	ΔSH3-ΔM/F2
0	0.001	0		28.373	41.6667	108.333		1.7875	1.625	1.3
0	0	0.0025		35.8456	28.6765	81.25		2.4375	1.95	1.1375
0	0.0046667	0		147.727	44.3182	103.409		1.625	1.4625	1.1375
0	0.002	0		49.4565	66.9118	54.1667		1.1375	1.1375	1.7875
0	0.004	0.0006667		108.333	185.714	81.25		1.625	2.6	1.625
0	0.002	0		52.907	34.6311	24.2021		6.825	2.1125	1.1375
0	0	0		112.202	33.3333	58.0357		4.7125	1.3	1.625
0	0	0		33.7264	69.6429	68.75		1.7875	0.4875	1.7875
0		0		25.5357	101.562			1.7875	1.625
0		0.0013333		162.5	103.409			1.3	3.4125
		0		121.875	41.6667			2.4375	1.625
				74.6622	81.25			2.7625	1.4625
				127.679	178.75			1.7875	1.7875
				181.618	113.75			3.0875	1.1375
				81.25	31.117			2.7625	1.4625
				153.947	33.8542			2.925	0.8125
				39.2241	67.7083			1.1375	0.8125
				74.4792	69.6429			1.7875	0.975
				153.947				2.925
				126.389				3.4125
				143.382				2.4375
				97.5				1.4625
				95.5882				1.625
				126.389				2.275
				139.286				2.925
				48.75				1.4625
				71.6912				2.4375
				47.0395				3.575
				265.909				2.925
				83.5714				2.925
				81.25				1.625
				60.1852				1.625
				153.472				2.7625
				191.177				3.25
				132.954				1.4625
				35.2594				3.7375
				81.25				1.7875
				172.059				2.925
				125				1.625
				66.9118				1.1375
				111.719				1.7875
				43.75				1.1375

## Sheet: Figure S4
Figure S4a			Figure S4b			Figure S4c					Figure S4d
MYO7A HMM unanchored	MYO7A HMM anchored		MYO10 MD unanchored	MYO10 MD anchored		MYO7A HMM dimer	MYO7A HMM anchored	MYO10 MD unanchored	MYO10 MD anchored		MYO7A HMM dimer	MYO7A HMM anchored	MYO10 MD unanchored	MYO10 MD anchored
0.004	0		0.02	0.04		28.373	108.333	2031.25	677.083		1.7875	0.65	2.4375	0.8125
0	0.002		0.03	0.04		35.8456	88.6364	1986.11	392.241		2.4375	0.975	1.7875	2.275
0	0.002		0.06	0.06		147.727	102.632	2437.5	677.083		1.625	1.95	2.925	1.625
0	0.003333		0.03	0.05		49.4565	119.167	2031.25	1392.86		1.1375	1.7875	1.625	0.975
0	0.002			0.01		108.333	60.9375	1950	427.632		1.625	0.975	0.975	2.4375
0.002	0.004			0.01		52.907	99.3056	2112.5	354.546		6.825	1.7875	2.1125	1.95
0				0.03		112.202	40.625	585	696.429		4.7125	0.65	1.4625	0.975
				0.01		33.7264		1787.5	1625		1.7875		1.7875	1.7875
				0.01		25.5357		1117.19	325		1.7875		1.7875	1.7875
				0.02		162.5		1950	638.393		1.3		0.975	1.7875
				0.01		121.875		2031.25	960.227		2.4375		0.8125	2.1125
				0.01		74.6622		2205.36	875		2.7625		3.0875	1.1375
				0.02		127.679		1733.33	638.393		1.7875		2.6	1.7875
						181.618		1276.79	1276.79		3.0875		1.7875	1.7875
						81.25			658.784		2.7625			2.4375
						153.947			687.5		2.925			1.7875
						39.2241			662.037		1.1375			1.7875
						74.4792			975		1.7875			0.975
						153.947			812.5		2.925			1.1375
						126.389			662.037		3.4125			1.7875
						143.382			469.444		2.4375			2.1125
						97.5			975		1.4625			1.4625
						95.5882			812.5		1.625			1.4625
						126.389			629.032		2.275			1.95
						139.286			477.941		2.925			2.4375
						48.75			585		1.4625			1.4625
						71.6912			531.25		2.4375			2.7625
						47.0395			517.045		3.575			1.1375
						265.909			629.032		2.925			1.95
						83.5714			496.528		2.925			1.7875
						81.25			561.364		1.625			3.0875
						60.1852			356.707		1.625			1.4625
						153.472					2.7625
						191.177					3.25
						132.954					1.4625
						35.2594					3.7375
						81.25					1.7875
						172.059					2.925
						125					1.625
						66.9118					1.1375
						111.719					1.7875
						43.75					1.1375

## Sheet: Figure S5
Figure S5a			Figure S5b			Figure S5c					Figure S5d
MYO7A HMM uncoupled	MYO7A HMM coupled		MYO10 MD uncoupled	MYO10 MD coupled		MYO7A HMM dimer	MYO7A HMM coupled	MYO10 MD uncoupled	MYO10 MD coupled		MYO7A HMM dimer	MYO7A HMM coupled	MYO10 MD uncoupled	MYO10 MD coupled
0	0.001357		0.08	0.06		28.373	103.409	1263.89	487.5		1.7875	1.1375	1.1375	0.975
0	0		0.06	0.04		35.8456	208.929	1625	1477.27		2.4375	1.4625	1.1375	1.625
0	0.006		0.06	0.05		147.727	105.147	1000	609.375		1.625	1.7875	1.3	0.975
0.004	0.004		0.15	0.03		49.4565	59.8684	1857.14	522.321		1.1375	1.1375	1.3	1.4625
0	0.006			0.02		108.333	81.25	1950	1083.33		1.625	0.65	0.975	0.975
0.002	0.004					52.907	59.8684	2031.25	1034.09		6.825	1.1375	2.4375	1.1375
0.002	0					112.202	81.25	1034.09	1750		4.7125	0.8125	1.1375	2.275
0	0.002					33.7264	81.25	1300	1083.33		1.7875	0.8125	1.3	1.3
0						25.5357	39.2241	1857.14	1320.31		1.7875	1.1375	1.3	2.1125
0						162.5	37.5	2031.25	423.913		1.3	0.4875	2.4375	0.975
						121.875	67.7083	1772.73	390		2.4375	1.625	1.95	1.95
						74.6622	84.2593	2321.43	406.25		2.7625	2.275	1.625	1.1375
						127.679		2234.38	684.211		1.7875		1.7875	1.3
						181.618		2640.62	366.935		3.0875		2.1125	1.1375
						81.25					2.7625
						153.947					2.925
						39.2241					1.1375
						74.4792					1.7875
						153.947					2.925
						126.389					3.4125
						143.382					2.4375
						97.5					1.4625
						95.5882					1.625
						126.389					2.275
						139.286					2.925
						48.75					1.4625
						71.6912					2.4375
						47.0395					3.575
						265.909					2.925
						83.5714					2.925
						81.25					1.625
						60.1852					1.625
						153.472					2.7625
						191.177					3.25
						132.954					1.4625
						35.2594					3.7375
						81.25					1.7875
						172.059					2.925
						125					1.625
						66.9118					1.1375
						111.719					1.7875
						43.75					1.1375
